# Supplementary material for: (E)-1-(6-Chloro-2-methyl-4-phenyl-3-quinol­yl)-3-(2-methoxy­phen­yl)prop-2-en-1-one
Source: Acta Crystallogr Sect E Struct Rep Online. 2010 Jan 13;66(Pt 2):o353–4. doi: 10.1107/S1600536810000784 (PMC2979743; doi:10.1107/S1600536810000784)
Supplement: Supplementary file 2 [file e-66-0o353-Isup2.hkl]

# 
# h,k,l, Fc-squared, Fo-squared, sigma(Fo-squared) and status flag 
# 
data_I
_shelx_title ' ss4bm in C2/c (100K)' 
_shelx_refln_list_code          4 
_shelx_F_calc_maximum      598.33 
_exptl_crystal_F_000      1728.00 
_reflns_d_resolution_high  0.6280 
 
loop_ 
 _symmetry_equiv_pos_as_xyz 
 'x, y, z' 
 '-x, y, -z+1/2' 
 'x+1/2, y+1/2, z' 
 '-x+1/2, y+1/2, -z+1/2' 
 '-x, -y, -z' 
 'x, -y, z-1/2' 
 '-x+1/2, -y+1/2, -z' 
 'x+1/2, -y+1/2, z-1/2' 
 
_cell_length_a    15.1154 
_cell_length_b    15.4655 
_cell_length_c    17.2400 
_cell_angle_alpha  90.000 
_cell_angle_beta  104.418 
_cell_angle_gamma  90.000 
 
_shelx_F_squared_multiplier     1.000 
 
loop_ 
 _refln_index_h 
 _refln_index_k 
 _refln_index_l 
 _refln_F_squared_calc 
 _refln_F_squared_meas 
 _refln_F_squared_sigma 
 _refln_observed_status 
   2   0   0      356.13      259.11      5.36 o 
   4   0   0        1.15       -3.85      3.85 o 
   6   0   0      351.91      459.36     11.37 o 
   8   0   0     2522.75     2872.37     44.02 o 
  10   0   0        0.60       29.95     18.00 o 
  12   0   0       10.92       -6.47     46.31 o 
  14   0   0     2711.63     2492.60    112.81 o 
  16   0   0      528.15      537.17     97.19 o 
  18   0   0      206.97      244.85     83.39 o 
  20   0   0      814.72      909.86    148.73 o 
  22   0   0      237.08      209.34     90.75 o 
   3   1   0      242.38      314.95      5.89 o 
   5   1   0     8589.85     8111.67     53.32 o 
   7   1   0     3721.42     3834.67     30.66 o 
   9   1   0     2333.75     2290.18     34.28 o 
  11   1   0     2443.84     2443.04     60.60 o 
  13   1   0        6.65       -4.78     14.18 o 
  15   1   0      397.81      301.70     53.16 o 
  17   1   0     2820.23     2766.34    162.58 o 
  19   1   0      621.89      540.54    237.12 o 
  21   1   0      157.48      220.32     60.09 o 
  23   1   0      145.42      176.10     63.45 o 
   0   2   0     3656.37     3610.87     62.60 o 
   2   2   0    14085.18    15400.33    114.01 o 
   4   2   0     8060.60     8450.86     62.54 o 
   6   2   0      603.73      448.89      8.53 o 
   8   2   0    10406.70    10567.09     76.12 o 
  10   2   0     3353.59     3671.19     56.51 o 
  12   2   0     4143.60     4096.58     94.28 o 
  14   2   0      255.18      243.88     30.74 o 
  16   2   0       81.16       61.12     34.38 o 
  18   2   0       77.04      116.25     42.47 o 
  20   2   0     1434.96     1392.81    154.64 o 
  22   2   0      351.83      306.17     68.54 o 
   1   3   0      330.91      358.89      9.74 o 
   3   3   0    77018.34    77106.13    547.59 o 
   5   3   0     2480.26     2571.95     24.53 o 
   7   3   0     2865.21     3309.31     28.57 o 
   9   3   0     3976.69     4093.82     38.06 o 
  11   3   0     1048.47     1188.94     45.06 o 
  13   3   0     3327.77     3372.20     80.47 o 
  15   3   0      234.83      283.02     52.14 o 
  17   3   0     2124.56     2217.63    145.80 o 
  19   3   0      942.40     1014.41    104.20 o 
  21   3   0      292.33      490.36    119.96 o 
  23   3   0      576.51      891.67    116.35 o 
   0   4   0    48692.07    51396.07    649.89 o 
   2   4   0    39936.81    41124.61    310.94 o 
   4   4   0      119.23      159.15      6.80 o 
   6   4   0    16817.64    18446.36    123.84 o 
   8   4   0      128.51      199.09      8.49 o 
  10   4   0     1785.29     1611.91     26.80 o 
  12   4   0      775.95      682.24     42.42 o 
  14   4   0     2137.36     2003.68    103.90 o 
  16   4   0       66.97      155.05     44.04 o 
  18   4   0      420.38      410.72     69.28 o 
  20   4   0      189.09      179.39     52.07 o 
  22   4   0        3.40       90.89     47.29 o 
   1   5   0     3510.05     3688.80     39.46 o 
   3   5   0    11199.94    11601.89    108.18 o 
   5   5   0    19684.29    20827.90    138.86 o 
   7   5   0     9254.86     9575.64     73.18 o 
   9   5   0      657.37      714.99     20.58 o 
  11   5   0     1936.53     1932.25     55.60 o 
  13   5   0      111.47      103.69     20.72 o 
  15   5   0       26.86       13.92     26.87 o 
  17   5   0     1612.58     1603.40    206.48 o 
  19   5   0      241.48      208.17     62.28 o 
  21   5   0      234.02      428.16    108.58 o 
   0   6   0     6677.40     7171.47     98.91 o 
   2   6   0     1404.32     1091.66     17.40 o 
   4   6   0      261.25      267.62      9.39 o 
   6   6   0     1763.16     1835.63     22.61 o 
   8   6   0        1.12        5.43      6.41 o 
  10   6   0      237.27      230.19     14.27 o 
  12   6   0      686.64      701.53     40.90 o 
  14   6   0     3395.94     3461.48    141.44 o 
  16   6   0       23.53        2.81     31.27 o 
  18   6   0        0.15       -6.83     28.22 o 
  20   6   0        9.63       25.13     40.07 o 
  22   6   0      494.78      514.56     92.65 o 
   1   7   0      269.33      298.44     10.63 o 
   3   7   0    23213.69    26002.94    176.53 o 
   5   7   0     4070.59     3894.27     39.23 o 
   7   7   0     2183.91     2235.64     32.82 o 
   9   7   0      229.92      221.30     16.26 o 
  11   7   0        0.02      -13.52     13.52 o 
  13   7   0     2096.64     2234.41    105.67 o 
  15   7   0      627.65      628.41     73.15 o 
  17   7   0       19.67       18.16     29.98 o 
  19   7   0      440.11      540.99     80.24 o 
  21   7   0      759.11      786.29    100.05 o 
   0   8   0     2363.50     2326.30     37.66 o 
   2   8   0    12657.63    13666.71    100.15 o 
   4   8   0      619.92      692.54     15.52 o 
   6   8   0     3300.82     3447.39     38.51 o 
   8   8   0     2001.40     1970.14     41.74 o 
  10   8   0     1411.24     1407.49     34.55 o 
  12   8   0     1371.05     1328.64     56.03 o 
  14   8   0     2431.01     2281.74     94.58 o 
  16   8   0       32.07       18.30     26.81 o 
  18   8   0       25.14       57.52     81.04 o 
  20   8   0        3.49       62.07     44.04 o 
  22   8   0      198.74      140.46    130.00 o 
   1   9   0      489.71      589.88     15.94 o 
   3   9   0     3204.39     2965.91     35.93 o 
   5   9   0      208.99      178.17      9.84 o 
   7   9   0        1.70        0.25      7.77 o 
   9   9   0     5621.51     5484.34     86.53 o 
  11   9   0      117.81      132.06     21.89 o 
  13   9   0      331.80      328.15     44.12 o 
  15   9   0       83.38       74.42     30.88 o 
  17   9   0     1596.95     1600.31    125.06 o 
  19   9   0        1.27       36.66     39.29 o 
  21   9   0       33.11       23.56     40.02 o 
   0  10   0    10086.75    11021.54    128.02 o 
   2  10   0     1741.00     1789.35     27.53 o 
   4  10   0      193.52      185.98     10.21 o 
   6  10   0      134.31      162.38     12.79 o 
   8  10   0      696.36      739.50     29.55 o 
  10  10   0      214.34      172.78     15.34 o 
  12  10   0        0.12        1.80     22.15 o 
  14  10   0       22.74       -9.25     32.02 o 
  16  10   0       90.52       94.19     35.05 o 
  18  10   0      184.07      209.27     54.96 o 
  20  10   0      962.94      619.06    132.61 o 
   1  11   0     1465.10     1333.68     24.05 o 
   3  11   0       52.89       58.82      8.39 o 
   5  11   0     3641.33     3497.29     49.24 o 
   7  11   0      389.48      322.83     18.68 o 
   9  11   0        3.36       -3.89     13.93 o 
  11  11   0      265.09      237.18     34.11 o 
  13  11   0      470.52      494.88     98.09 o 
  15  11   0        4.73       18.46     26.80 o 
  17  11   0       34.60       57.76     36.34 o 
  19  11   0      204.90      282.96    100.52 o 
   0  12   0    24717.23    24230.03    255.15 o 
   2  12   0     1051.17      942.49     21.51 o 
   4  12   0      201.10      185.30     12.85 o 
   6  12   0     1044.86     1128.93     35.63 o 
   8  12   0       89.93       32.88     17.22 o 
  10  12   0       46.53       38.42     20.82 o 
  12  12   0      610.28      616.27     59.35 o 
  14  12   0       20.24       13.55     26.03 o 
  16  12   0        5.05       26.66     44.93 o 
  18  12   0      354.79      226.29     64.48 o 
  20  12   0      739.38      581.69    128.11 o 
   1  13   0     1612.08     1652.62     48.98 o 
   3  13   0        9.00       -8.48     14.13 o 
   5  13   0      142.00      156.40     17.22 o 
   7  13   0       12.45       11.16     17.17 o 
   9  13   0      453.29      445.23     37.16 o 
  11  13   0     1468.35     1269.61    109.01 o 
  13  13   0      513.06      538.29     79.34 o 
  15  13   0       38.14       62.01     47.60 o 
  17  13   0      199.26      136.43     59.20 o 
  19  13   0      468.01      491.97    125.17 o 
   0  14   0     7204.19     6938.88    192.72 o 
   2  14   0     1723.58     1670.60     64.52 o 
   4  14   0       25.10       11.33     18.50 o 
   6  14   0      670.21      646.66     58.96 o 
   8  14   0      111.59       75.09     66.93 o 
  10  14   0      444.79      404.86     65.33 o 
  12  14   0       95.00       34.65     50.64 o 
  14  14   0      129.03      114.42     53.18 o 
  16  14   0       63.52       15.22     49.84 o 
  18  14   0      187.97       78.28     59.46 o 
   1  15   0      309.73      296.74     39.17 o 
   3  15   0      322.03      309.00     43.77 o 
   5  15   0      691.13      800.02     99.68 o 
   7  15   0        5.51        4.23     33.31 o 
   9  15   0        1.51       21.81     35.95 o 
  11  15   0      610.65      650.90     84.90 o 
  13  15   0       27.15      100.48     51.68 o 
  15  15   0      421.21      370.92     78.37 o 
  17  15   0      801.67      799.25    105.24 o 
   0  16   0      242.80      166.77     77.15 o 
   2  16   0      249.61      276.98     61.22 o 
   4  16   0      832.59      915.78     91.76 o 
   6  16   0        5.86      -11.10     70.26 o 
   8  16   0       45.77       -5.60     34.79 o 
  10  16   0      115.25      140.55     50.20 o 
  12  16   0       96.64      161.36     61.14 o 
  14  16   0       79.64      168.03     61.81 o 
  16  16   0        5.75       21.08     50.65 o 
   1  17   0     1151.53     1283.57    111.27 o 
   3  17   0      165.83      214.46     55.92 o 
   5  17   0      617.48      885.98     94.23 o 
   7  17   0     1896.08     1795.17    173.71 o 
   9  17   0      290.93      414.34    135.44 o 
  11  17   0       69.71        0.42     44.66 o 
  13  17   0      611.66      512.62     85.94 o 
  15  17   0      682.95      749.69    105.80 o 
   0  18   0      769.19      688.77    124.03 o 
   2  18   0      266.06      369.68     70.21 o 
   4  18   0     2110.47     2369.37    231.60 o 
   6  18   0      908.63      766.45    145.76 o 
   8  18   0     2140.94     1897.62    221.01 o 
  10  18   0      303.74      275.33     69.82 o 
  12  18   0      247.93      346.35     74.57 o 
  14  18   0      329.83      363.83     81.30 o 
   1  19   0      862.32     1050.21    207.21 o 
   3  19   0       98.06       55.53     81.05 o 
   5  19   0       66.96       39.77     76.09 o 
   7  19   0      508.49      529.72    135.04 o 
   9  19   0      313.32      452.31    125.99 o 
  11  19   0        0.07       13.78     81.01 o 
  13  19   0      712.94      531.29    145.44 o 
   0  20   0       38.01       43.84     77.60 o 
   2  20   0      342.70      285.95     74.90 o 
   4  20   0       20.72       -4.86     79.85 o 
   6  20   0       44.39       37.36     96.29 o 
   8  20   0       76.75        0.41     81.60 o 
  10  20   0     1408.40     1748.57    236.83 o 
  12  20   0       74.46       44.35     83.66 o 
   1  21   0     3007.79     3000.91    167.77 o 
   3  21   0        2.12       79.53     89.70 o 
   5  21   0      392.76      470.13    136.61 o 
   7  21   0      296.21      188.90    102.15 o 
   9  21   0      317.31      266.92    126.67 o 
  11  21   0      141.84       91.23    104.91 o 
   0  22   0      221.21      193.21     97.94 o 
   2  22   0      421.90      533.34    134.11 o 
   4  22   0      196.77      417.35    130.42 o 
   6  22   0       29.68       55.23     97.95 o 
   8  22   0        0.66      -22.84     89.08 o 
  10  22   0      145.10      235.99    127.00 o 
   1  23   0      409.65      474.57    137.17 o 
   3  23   0      820.01      934.71    177.06 o 
   5  23   0      275.84       76.60    101.32 o 
   7  23   0       71.28       69.49    103.77 o 
   2  24   0        0.26      -61.12     61.12 o 
   4  24   0      974.76     1185.13    203.99 o 
 -23   1   1      169.98      233.61     66.65 o 
 -21   1   1       82.45       74.91     44.77 o 
 -19   1   1      141.33      135.29     45.07 o 
 -17   1   1       88.46       62.49     36.50 o 
 -15   1   1       34.39       84.85     44.00 o 
 -13   1   1      116.86      125.92     22.40 o 
 -11   1   1       52.49       44.24     11.96 o 
  -9   1   1     1222.59     1360.88     26.73 o 
  -7   1   1       23.53       32.02      4.88 o 
  -5   1   1     2631.61     2732.33     29.60 o 
  -3   1   1    34298.16    35104.30    337.04 o 
   1   1   1     3378.29     2374.80    111.83 o 
   3   1   1   107775.61   109810.80    721.55 o 
   5   1   1     1484.05     1699.88     16.53 o 
   7   1   1      233.36      308.74     10.29 o 
   9   1   1      599.14      616.69     13.82 o 
  11   1   1      767.00      822.51     41.73 o 
  13   1   1     2520.75     2447.33     77.13 o 
  15   1   1      690.59      671.36     73.55 o 
  17   1   1      471.13      298.85     59.54 o 
  19   1   1        0.01       20.23     37.34 o 
  21   1   1        3.72       46.22     43.64 o 
  23   1   1       39.18       41.76     48.74 o 
 -22   2   1      132.52       92.25     48.63 o 
 -20   2   1      310.83      307.63     65.51 o 
 -18   2   1      305.26      316.76     61.13 o 
 -16   2   1      146.71      134.86     39.42 o 
 -14   2   1        4.17       -8.56     14.95 o 
 -12   2   1      419.54      454.02     27.56 o 
 -10   2   1     3467.46     3362.22     56.13 o 
  -8   2   1      372.50      354.38     12.57 o 
  -6   2   1     8864.53     9537.95     90.91 o 
  -4   2   1    49258.07    51520.01    483.50 o 
  -2   2   1    19995.85    21297.59    167.45 o 
   0   2   1      979.80      954.72     10.64 o 
   2   2   1    54167.17    55304.83    444.00 o 
   4   2   1    29590.39    29860.28    195.66 o 
   6   2   1     1391.12     1354.35     15.35 o 
   8   2   1     1280.97     1554.98     18.05 o 
  10   2   1      285.73      299.43     15.56 o 
  12   2   1     1081.34     1144.57     50.63 o 
  14   2   1     2510.79     2494.19     81.26 o 
  16   2   1      120.39      106.92     38.63 o 
  18   2   1       33.15       -2.22     38.92 o 
  20   2   1      203.30      104.09     49.12 o 
  22   2   1      120.15       92.20     48.89 o 
 -23   3   1      584.72      638.80    142.31 o 
 -21   3   1       34.48       28.06     48.66 o 
 -19   3   1      502.17      669.97     87.75 o 
 -17   3   1       66.16       50.89     34.34 o 
 -15   3   1        0.10       24.35     49.89 o 
 -13   3   1      227.44      208.85     27.40 o 
 -11   3   1       15.58       12.82     10.87 o 
  -9   3   1     5018.72     5485.64     58.61 o 
  -7   3   1      109.56      119.42      9.61 o 
  -5   3   1     5449.69     5485.74     45.28 o 
  -3   3   1     4443.97     4552.46     41.79 o 
  -1   3   1    14468.04    15082.89    111.22 o 
   1   3   1     1682.23     1843.08     23.70 o 
   3   3   1    62842.34    65695.25    477.18 o 
   5   3   1    21758.12    22531.76    147.53 o 
   7   3   1     2854.36     3135.09     29.57 o 
   9   3   1       98.27      138.84      7.12 o 
  11   3   1       31.85       24.13     12.03 o 
  13   3   1      498.64      585.81     55.82 o 
  15   3   1      683.41      653.69     75.20 o 
  17   3   1       31.07       56.35     33.45 o 
  19   3   1        9.97        1.40     31.89 o 
  21   3   1      371.44      386.98     76.68 o 
 -22   4   1       63.48       54.47     41.69 o 
 -20   4   1        3.09       19.13     33.87 o 
 -18   4   1        2.89       -3.39     33.61 o 
 -16   4   1     1653.21     1390.40    130.74 o 
 -14   4   1      892.28      962.58     84.53 o 
 -12   4   1      862.93      871.16     38.67 o 
 -10   4   1      190.00      224.33     13.31 o 
  -8   4   1     4583.49     4994.71     57.63 o 
  -6   4   1      906.04     1013.74     15.12 o 
  -4   4   1      353.09      379.03      9.15 o 
  -2   4   1      769.86      690.69     11.53 o 
   0   4   1     4083.21     4260.70     38.02 o 
   2   4   1    19148.01    19608.82    183.23 o 
   4   4   1      881.62      716.36     13.84 o 
   6   4   1    14022.26    14981.43    107.89 o 
   8   4   1     3035.74     2912.78     31.26 o 
  10   4   1      882.59      713.42     18.54 o 
  12   4   1        1.81       -0.27     11.60 o 
  14   4   1       72.97       84.32     32.53 o 
  16   4   1      181.80      171.09     46.58 o 
  18   4   1        4.38       26.48     35.78 o 
  20   4   1       93.74      139.52     53.14 o 
  22   4   1        1.23       46.95     46.35 o 
 -23   5   1      478.61      452.02     87.14 o 
 -21   5   1      933.46      938.43    210.25 o 
 -19   5   1      155.16      143.55    121.27 o 
 -17   5   1        4.31       19.70     31.51 o 
 -15   5   1       81.34      104.06     38.19 o 
 -13   5   1     1089.17     1085.95     59.46 o 
 -11   5   1        7.35       -6.36     11.37 o 
  -9   5   1        1.26       10.82     11.22 o 
  -7   5   1      318.85      359.55     10.37 o 
  -5   5   1     2416.04     2536.53     27.37 o 
  -3   5   1     1576.85     1579.15     18.86 o 
  -1   5   1     5026.14     4800.00     47.52 o 
   1   5   1     5335.66     5568.52     57.09 o 
   3   5   1     7294.90     8243.82     68.15 o 
   5   5   1    19143.91    20690.70    139.57 o 
   7   5   1     1107.33     1223.40     19.69 o 
   9   5   1     2567.83     2954.91     34.33 o 
  11   5   1     1711.15     1682.47     37.83 o 
  13   5   1     1958.28     1857.19     69.24 o 
  15   5   1       27.19       29.98     29.34 o 
  17   5   1       96.79      130.10     44.60 o 
  19   5   1      382.86      452.08     75.13 o 
  21   5   1       23.48       40.46     43.03 o 
 -22   6   1       47.60       62.48     48.42 o 
 -20   6   1      609.49      607.78     87.04 o 
 -18   6   1        8.34      -32.32     33.84 o 
 -16   6   1        8.41        5.95     25.50 o 
 -14   6   1      556.15      595.82     57.14 o 
 -12   6   1      788.34      699.59     40.45 o 
 -10   6   1     1274.78     1226.10     44.30 o 
  -8   6   1       48.96       55.11      7.03 o 
  -6   6   1      268.08      334.14     10.52 o 
  -4   6   1        0.38       10.90      3.85 o 
  -2   6   1     5439.93     6108.85     50.67 o 
   0   6   1     3322.82     3392.43     35.18 o 
   2   6   1     6935.39     7313.23     64.99 o 
   4   6   1     1916.54     1863.09     23.09 o 
   6   6   1      222.71      322.32     11.79 o 
   8   6   1      309.50      289.58     13.19 o 
  10   6   1     2294.95     2433.34     43.96 o 
  12   6   1     1250.71     1208.31     38.36 o 
  14   6   1      447.64      413.72     60.87 o 
  16   6   1      312.26      267.32     51.49 o 
  18   6   1       41.78       60.74     39.91 o 
  20   6   1      636.03      650.35     90.49 o 
  22   6   1       52.40       86.79     51.14 o 
 -21   7   1       18.77       38.70     38.35 o 
 -19   7   1        0.44       -5.44     32.73 o 
 -17   7   1     1681.83     1840.17    196.51 o 
 -15   7   1     1275.48     1194.98    258.83 o 
 -13   7   1     5200.52     4981.52    131.55 o 
 -11   7   1     1518.65     1470.53     66.58 o 
  -9   7   1        6.85       -4.51      8.75 o 
  -7   7   1      453.12      412.15     14.74 o 
  -5   7   1      527.49      560.22     12.26 o 
  -3   7   1     2430.17     2694.21     28.25 o 
  -1   7   1     3938.36     4198.65     41.17 o 
   1   7   1      213.21      176.03      8.68 o 
   3   7   1      332.83      264.52      9.87 o 
   5   7   1     2723.23     3320.14     36.17 o 
   7   7   1     6008.00     5426.65     52.38 o 
   9   7   1     1994.70     1925.74     34.87 o 
  11   7   1     5874.78     5954.07     85.55 o 
  13   7   1     1605.95     1739.23     93.46 o 
  15   7   1        4.56      -15.51     32.92 o 
  17   7   1       47.46       98.92     40.62 o 
  19   7   1       23.75       52.60     38.10 o 
  21   7   1        7.11       57.02     46.42 o 
 -22   8   1     1109.96     1058.46    158.20 o 
 -20   8   1        0.21        7.31     34.14 o 
 -18   8   1     3484.24     3449.15    165.61 o 
 -16   8   1      258.69      233.72     49.90 o 
 -14   8   1      844.05      803.69    116.40 o 
 -12   8   1       68.03       99.62     25.10 o 
 -10   8   1      223.20      254.19     25.91 o 
  -8   8   1     1009.50     1066.97     28.28 o 
  -6   8   1      301.43      393.45     12.32 o 
  -4   8   1       16.13        9.59      4.83 o 
  -2   8   1      114.67       72.30      6.27 o 
   0   8   1      114.58      170.99     11.30 o 
   2   8   1    18216.86    20108.44    132.84 o 
   4   8   1     8660.19     9100.13     75.44 o 
   6   8   1     6056.44     6433.76     59.78 o 
   8   8   1     4343.40     3969.56     55.39 o 
  10   8   1       65.37       41.12     12.43 o 
  12   8   1      363.91      324.53     36.09 o 
  14   8   1      640.11      538.76     58.79 o 
  16   8   1      350.51      392.30     52.04 o 
  18   8   1      707.95      646.68     84.10 o 
  20   8   1       67.80       64.45     43.42 o 
 -21   9   1      191.57      461.49     82.00 o 
 -19   9   1      753.57      830.66    151.26 o 
 -17   9   1      735.51      671.30     82.79 o 
 -15   9   1     2300.14     2137.41    122.27 o 
 -13   9   1      765.45      831.76     64.84 o 
 -11   9   1     1224.05     1098.49     51.80 o 
  -9   9   1     2922.58     2844.24     57.72 o 
  -7   9   1       16.86       11.17     12.87 o 
  -5   9   1      741.49      706.33     16.25 o 
  -3   9   1     1562.22     1554.82     22.26 o 
  -1   9   1     6104.90     6117.68     56.50 o 
   1   9   1     1813.62     1785.13     29.46 o 
   3   9   1     5599.46     5555.95     53.04 o 
   5   9   1        2.66        0.12      5.35 o 
   7   9   1      803.85      871.89     26.01 o 
   9   9   1     1476.60     1404.75     34.00 o 
  11   9   1      645.79      649.12     47.31 o 
  13   9   1       24.95       38.88     25.65 o 
  15   9   1        4.94       16.17     27.18 o 
  17   9   1       87.39       64.06     38.21 o 
  19   9   1      472.60      443.59    134.82 o 
  21   9   1       10.24      -16.06     55.99 o 
 -20  10   1      104.96      192.62     57.98 o 
 -18  10   1      357.18      385.91     72.76 o 
 -16  10   1      159.74      202.36     43.38 o 
 -14  10   1     1528.49     1724.91     92.48 o 
 -12  10   1       37.46       13.12     21.93 o 
 -10  10   1     3278.35     2963.17     74.61 o 
  -8  10   1       23.61       12.65      9.76 o 
  -6  10   1      519.09      550.32     18.71 o 
  -4  10   1      643.78      735.92     21.47 o 
  -2  10   1     2705.45     2562.57     41.04 o 
   0  10   1     2209.75     2310.06     31.15 o 
   2  10   1     8723.96     8686.00     72.98 o 
   4  10   1     2634.00     2719.39     33.54 o 
   6  10   1      955.22     1052.09     26.57 o 
   8  10   1       76.77      121.81     19.45 o 
  10  10   1      618.95      745.23     54.16 o 
  12  10   1     4379.25     4197.35    111.91 o 
  14  10   1      198.05      286.82     55.30 o 
  16  10   1      128.64      146.06     39.53 o 
  18  10   1      625.08      520.27    125.93 o 
  20  10   1      639.28      625.65    137.84 o 
 -21  11   1      692.11      783.04    150.50 o 
 -19  11   1      492.05      661.99    168.14 o 
 -17  11   1     1638.11     1699.96    109.98 o 
 -15  11   1      934.58     1019.57     80.95 o 
 -13  11   1     1409.82     1313.46     85.16 o 
 -11  11   1     1966.73     2078.23     81.46 o 
  -9  11   1     1355.45     1250.61     41.60 o 
  -7  11   1       60.31      103.09     13.66 o 
  -5  11   1        5.36        8.81      7.79 o 
  -3  11   1     1241.56     1282.19     24.09 o 
  -1  11   1       48.44       62.89      7.76 o 
   1  11   1      543.67      576.71     17.39 o 
   3  11   1     4468.41     4366.48     56.27 o 
   5  11   1     4155.64     4070.99     52.73 o 
   7  11   1     3818.89     3572.61     62.85 o 
   9  11   1      433.03      473.49     60.39 o 
  11  11   1      957.00     1073.47     64.87 o 
  13  11   1      912.34      995.94     74.29 o 
  15  11   1        9.46       28.85     42.88 o 
  17  11   1      113.70      182.51     60.61 o 
  19  11   1        2.77       34.33     62.89 o 
 -20  12   1      446.43      433.84    118.65 o 
 -18  12   1     1186.78     1230.82    125.16 o 
 -16  12   1      886.14      970.64     82.17 o 
 -14  12   1      164.82      154.16     39.34 o 
 -12  12   1      493.46      611.61     58.35 o 
 -10  12   1      116.99      141.41     28.14 o 
  -8  12   1      118.48      112.12     14.95 o 
  -6  12   1     2073.07     1875.89     51.46 o 
  -4  12   1     1545.55     1556.34     30.03 o 
  -2  12   1      840.97      819.77     37.68 o 
   0  12   1      154.07      149.40     10.61 o 
   2  12   1    10575.61    10901.96     90.94 o 
   4  12   1      361.46      426.21     20.56 o 
   6  12   1     4180.25     3990.76     86.13 o 
   8  12   1     2592.40     2755.76     77.35 o 
  10  12   1      774.80      816.32     67.48 o 
  12  12   1     1341.69     1412.23    115.26 o 
  14  12   1       11.74       90.33     45.85 o 
  16  12   1      127.01      138.85     55.50 o 
  18  12   1      185.93      260.52     67.23 o 
  20  12   1      598.34      905.47    159.12 o 
 -19  13   1       10.30       50.32     67.58 o 
 -17  13   1        0.71       21.87     52.39 o 
 -15  13   1     3667.77     3436.76    166.81 o 
 -13  13   1      548.36      657.45     64.58 o 
 -11  13   1      129.74      225.19     38.63 o 
  -9  13   1        0.75       20.36     16.28 o 
  -7  13   1      958.68     1053.79     50.88 o 
  -5  13   1       11.04        4.96      9.78 o 
  -3  13   1     7700.48     7769.64    106.63 o 
  -1  13   1     5756.56     5844.34     81.93 o 
   1  13   1    22471.40    22267.57    291.69 o 
   3  13   1      220.54      189.30     22.70 o 
   5  13   1      169.97      217.79     31.45 o 
   7  13   1       42.06      -11.10     23.48 o 
   9  13   1      933.46      860.43    194.40 o 
  11  13   1       37.79       69.56     41.52 o 
  13  13   1      482.50      488.03    120.53 o 
  15  13   1      276.20      292.10     78.30 o 
  17  13   1       57.00       72.87     53.76 o 
  19  13   1       28.03       57.51     66.91 o 
 -18  14   1       19.77       -2.61     46.60 o 
 -16  14   1     3769.36     3873.82    185.82 o 
 -14  14   1      887.62      861.06    102.07 o 
 -12  14   1      464.81      434.62     72.87 o 
 -10  14   1      585.74      655.57     80.83 o 
  -8  14   1       32.08        6.79     23.33 o 
  -6  14   1        1.57        6.38     16.16 o 
  -4  14   1       38.34       57.16     20.12 o 
  -2  14   1      673.97      678.57     41.51 o 
   0  14   1      143.89      161.04     28.37 o 
   2  14   1       81.12       48.23     28.27 o 
   4  14   1     5798.32     5675.20    146.89 o 
   6  14   1     6409.10     5891.14    292.67 o 
   8  14   1     3472.64     3271.41    217.24 o 
  10  14   1     1426.17     1256.20    110.05 o 
  12  14   1      102.98       45.32     49.76 o 
  14  14   1     1013.64     1057.03    112.13 o 
  16  14   1       48.03       41.65     59.15 o 
  18  14   1       25.94      -14.92     45.11 o 
 -17  15   1        0.32        4.04     46.64 o 
 -15  15   1      506.18      493.56     83.84 o 
 -13  15   1      455.66      387.70     73.45 o 
 -11  15   1      342.78      418.75     79.76 o 
  -9  15   1       44.82       85.93     41.36 o 
  -7  15   1     1234.98     1017.13     93.51 o 
  -5  15   1      909.52      956.23     85.08 o 
  -3  15   1     1253.83     1347.73     66.75 o 
  -1  15   1     2551.44     2434.06    115.82 o 
   1  15   1       58.16       80.61     31.37 o 
   3  15   1     2328.74     2103.05     87.41 o 
   5  15   1     1668.54     1664.56    104.75 o 
   7  15   1     1709.34     1838.75    127.00 o 
   9  15   1      539.86      552.86     79.22 o 
  11  15   1     1154.25     1287.27    200.02 o 
  13  15   1        2.67       30.10     47.20 o 
  15  15   1      852.20     1143.77    177.01 o 
  17  15   1      201.20      230.68     71.73 o 
 -16  16   1       35.07       16.80     50.24 o 
 -14  16   1      243.55      294.60     69.32 o 
 -12  16   1      304.57      321.93     70.53 o 
 -10  16   1      982.28      628.27    131.38 o 
  -8  16   1      102.73       60.08     84.74 o 
  -6  16   1     1835.99     2085.89    295.47 o 
  -4  16   1     4866.59     5220.17    186.99 o 
  -2  16   1       63.69       36.16     40.90 o 
   0  16   1     2073.86     2060.31     89.95 o 
   2  16   1       34.57       64.38     32.39 o 
   4  16   1     5646.12     5506.06    152.78 o 
   6  16   1      241.08      142.20     48.80 o 
   8  16   1      838.93      934.13     95.62 o 
  10  16   1     1758.11     1679.62    132.56 o 
  12  16   1      257.98      164.77     58.21 o 
  14  16   1      301.00      324.59     75.88 o 
  16  16   1       21.97       26.52     51.88 o 
 -17  17   1      259.07      257.44     72.71 o 
 -15  17   1      225.30      275.44     74.01 o 
 -13  17   1     1798.12     1904.89    236.58 o 
 -11  17   1       46.88       26.36     47.83 o 
  -9  17   1      518.16      563.50     80.67 o 
  -7  17   1      107.09       86.11     81.59 o 
  -5  17   1     3000.84     3070.65    226.33 o 
  -3  17   1      937.08      876.16    106.63 o 
  -1  17   1      649.98      669.99     84.71 o 
   1  17   1     1351.57     1306.31    111.38 o 
   3  17   1      404.42      359.20     51.88 o 
   5  17   1     2220.27     2423.14    134.97 o 
   7  17   1     2958.26     3084.98    149.74 o 
   9  17   1       36.50       38.43     44.32 o 
  11  17   1      139.97       -1.63     44.94 o 
  13  17   1      490.32      667.62     95.16 o 
  15  17   1        5.54        8.17     50.94 o 
 -16  18   1       32.41      115.86     63.03 o 
 -14  18   1      301.04      485.97    138.06 o 
 -12  18   1       11.82       88.66     89.47 o 
 -10  18   1      453.49      535.74    136.09 o 
  -8  18   1     2307.34     2600.18    258.85 o 
  -6  18   1     1517.69     1045.33    169.40 o 
  -4  18   1        1.42       10.63     65.52 o 
  -2  18   1      247.01      433.49    112.69 o 
   0  18   1       24.85        5.04     44.11 o 
   2  18   1      827.55      778.90     93.32 o 
   4  18   1      711.69      825.10    145.11 o 
   6  18   1     5530.60     5516.33    342.18 o 
   8  18   1     2684.90     2650.41    153.80 o 
  10  18   1      188.95      182.26     79.20 o 
  12  18   1      464.78      448.87     84.61 o 
  14  18   1      125.58      129.95     65.10 o 
 -15  19   1      264.53      314.28    126.03 o 
 -13  19   1      851.66      936.55    179.02 o 
 -11  19   1      661.79      588.52    151.07 o 
  -9  19   1       22.58       62.09     76.51 o 
  -7  19   1      276.08      302.07    116.83 o 
  -5  19   1       11.51       72.11     77.98 o 
  -3  19   1        9.82       71.86     82.61 o 
  -1  19   1      747.15      771.82     95.64 o 
   1  19   1      278.31      266.13     72.06 o 
   3  19   1        2.56       37.29     75.19 o 
   5  19   1       13.18       73.98     79.62 o 
   7  19   1       72.72       44.86     84.39 o 
   9  19   1     4869.38     4853.89    320.52 o 
  11  19   1      234.16      484.71     88.59 o 
  13  19   1     1220.53     1294.63    134.50 o 
 -12  20   1      156.78      235.08    118.80 o 
 -10  20   1       23.90      137.18     95.35 o 
  -8  20   1       67.62      144.35    100.43 o 
  -6  20   1      581.33      269.77    115.05 o 
  -4  20   1        0.04       -3.35     77.43 o 
  -2  20   1      648.05      665.39     96.62 o 
   0  20   1        9.39        7.76     46.81 o 
   2  20   1     2113.00     2665.87    270.06 o 
   4  20   1     3247.60     3650.35    268.66 o 
   6  20   1       93.30      221.69    106.98 o 
   8  20   1       40.53       29.34     75.36 o 
  10  20   1     1034.00      741.53    162.24 o 
  12  20   1      403.17      167.88    108.53 o 
 -11  21   1       27.91      -42.90     90.92 o 
  -9  21   1        9.79      -74.56     74.56 o 
  -7  21   1       21.95      -14.35     79.69 o 
  -5  21   1      306.16      337.69    123.30 o 
  -3  21   1       86.34       83.67     89.72 o 
  -1  21   1     1422.40     1575.92    143.03 o 
   1  21   1      325.70      373.22    151.87 o 
   3  21   1     1062.77      978.11    171.44 o 
   5  21   1        0.59       27.10     83.31 o 
   7  21   1       13.39      -63.61     63.61 o 
   9  21   1      112.29      108.68    106.76 o 
  11  21   1     1250.39      962.86    194.05 o 
 -10  22   1        0.23      -85.22     85.22 o 
  -8  22   1        0.75      -74.05     85.50 o 
  -6  22   1      152.75       -1.53     89.49 o 
  -4  22   1       43.92      111.02     95.65 o 
  -2  22   1       33.73       -7.83     77.70 o 
   0  22   1      984.59     1445.47    139.96 o 
   2  22   1      202.86      165.19    100.21 o 
   4  22   1       33.98      -36.44     77.85 o 
   6  22   1      305.14      311.71    124.37 o 
   8  22   1      281.53      383.35    137.75 o 
  10  22   1      767.29     1181.10    210.80 o 
  -7  23   1       30.58      -71.57     71.57 o 
  -5  23   1       52.37      423.60    137.67 o 
  -3  23   1       25.04       13.32     89.86 o 
  -1  23   1      242.84      184.78    108.55 o 
   1  23   1      659.06      785.24    161.91 o 
   3  23   1        0.16      -39.38     80.99 o 
   5  23   1        2.39      104.37    105.61 o 
   7  23   1      135.71      239.02    122.33 o 
  -4  24   1      180.63      265.77    126.59 o 
  -2  24   1       10.54       40.70     93.40 o 
   2  24   1      316.72      266.55    112.32 o 
   4  24   1      295.40      137.70    110.39 o 
 -22   0   2      339.47      379.53    107.52 o 
 -20   0   2      194.40      136.28     66.25 o 
 -18   0   2      250.45      244.87     80.55 o 
 -16   0   2      415.92      500.12     94.13 o 
 -14   0   2     4123.70     3867.87    248.01 o 
 -12   0   2       58.73       32.55     28.27 o 
 -10   0   2     3123.87     3005.30     57.46 o 
  -8   0   2     1856.46     2015.80     38.97 o 
  -6   0   2      303.79      364.88     11.85 o 
  -4   0   2     1465.72     1543.64     50.47 o 
  -2   0   2    20037.25    20847.17    379.11 o 
   0   0   2    28792.80    29675.03    744.07 o 
   2   0   2     6897.95     6378.62     80.07 o 
   4   0   2     1073.89      910.57     16.13 o 
   6   0   2     2459.42     2644.90     35.34 o 
   8   0   2     4987.25     5823.20     74.94 o 
  10   0   2     7762.23     7427.02     99.79 o 
  12   0   2     3749.82     3822.64     77.65 o 
  14   0   2     5759.08     5808.06    190.49 o 
  16   0   2     3081.81     3174.83    201.81 o 
  18   0   2      765.03     1196.40    155.82 o 
  20   0   2      281.90      474.74    109.71 o 
  22   0   2       17.73      -11.51     56.07 o 
 -23   1   2      309.33      400.45    112.67 o 
 -21   1   2      807.72      719.15     95.77 o 
 -19   1   2     1353.93     1161.51    185.35 o 
 -17   1   2      785.37      708.74     81.81 o 
 -15   1   2     1203.21     1033.74     89.76 o 
 -13   1   2     3012.22     3095.60     84.20 o 
 -11   1   2     8777.97     8401.85    116.73 o 
  -9   1   2     7837.17     7683.97     77.60 o 
  -7   1   2     3064.20     2880.43     32.73 o 
  -5   1   2    19116.11    19550.81    202.68 o 
  -3   1   2     1817.90     1640.92     39.52 o 
  -1   1   2     7982.78     8526.94    161.35 o 
   1   1   2     3864.82     4117.39     35.35 o 
   3   1   2    62726.66    62515.60    542.88 o 
   5   1   2     6709.92     6445.29     46.76 o 
   7   1   2    12642.70    13148.94     88.15 o 
   9   1   2     5643.52     5402.05     45.53 o 
  11   1   2     1563.57     1510.98     30.94 o 
  13   1   2      933.37      855.71     52.57 o 
  15   1   2     4435.62     4290.85    163.60 o 
  17   1   2      105.28      101.64     57.34 o 
  19   1   2      664.05      662.38     86.29 o 
  21   1   2       82.94      126.17     51.53 o 
 -22   2   2       17.44       60.20     45.47 o 
 -20   2   2      677.60      703.78     90.99 o 
 -18   2   2      106.84      131.78     44.81 o 
 -16   2   2     3123.05     2961.98    135.57 o 
 -14   2   2     4028.97     4059.18    102.58 o 
 -12   2   2      791.83      856.73     34.16 o 
 -10   2   2        5.68        5.43      6.85 o 
  -8   2   2     3619.64     3680.44     45.18 o 
  -6   2   2      355.39      307.83      9.16 o 
  -4   2   2    11305.48    12115.53    137.55 o 
  -2   2   2     7936.78     8098.82    224.25 o 
   0   2   2        8.08        1.77      1.57 o 
   2   2   2     4092.00     4082.70     38.02 o 
   4   2   2    39557.22    41227.47    268.04 o 
   6   2   2      794.07     1073.71     15.64 o 
   8   2   2      149.26      131.25      7.29 o 
  10   2   2     7182.61     7093.97     65.86 o 
  12   2   2     3740.29     3605.17     65.50 o 
  14   2   2      846.36      724.97     60.43 o 
  16   2   2     3132.96     3041.00    139.87 o 
  18   2   2      756.71      745.03    182.24 o 
  20   2   2       57.46       34.07     40.02 o 
  22   2   2      125.53      128.03     55.71 o 
 -23   3   2      182.03      143.03     55.33 o 
 -21   3   2        0.22       28.72     46.88 o 
 -19   3   2        0.17        4.72     33.29 o 
 -17   3   2     1064.93      873.54     90.37 o 
 -15   3   2      363.56      399.74     59.34 o 
 -13   3   2     3730.28     3511.14     91.57 o 
 -11   3   2     3051.34     2830.49     48.97 o 
  -9   3   2     7669.23     7729.12     79.13 o 
  -7   3   2     3939.58     4013.68     43.56 o 
  -5   3   2     3197.99     3064.38     32.42 o 
  -3   3   2       15.74       39.30      4.53 o 
  -1   3   2      450.18      346.09      7.39 o 
   1   3   2    14968.85    15205.41    118.81 o 
   3   3   2    12162.38    13167.30    112.04 o 
   5   3   2    15732.57    16973.68    115.16 o 
   7   3   2     1736.48     1428.33     19.50 o 
   9   3   2     8369.79     8397.16     68.39 o 
  11   3   2     2152.65     2119.66     45.23 o 
  13   3   2     2321.43     2305.06     75.76 o 
  15   3   2       72.41       78.88     33.84 o 
  17   3   2       21.11       -0.99     29.35 o 
  19   3   2      119.78      113.32     62.32 o 
  21   3   2      129.96      148.35     54.49 o 
 -22   4   2      246.64      193.81     59.69 o 
 -20   4   2     1258.09     1236.50    117.99 o 
 -18   4   2      485.08      493.16     73.18 o 
 -16   4   2     1080.47     1089.45     97.38 o 
 -14   4   2     2134.48     2369.04    144.11 o 
 -12   4   2      477.61      391.41     36.74 o 
 -10   4   2     2518.83     2664.25     66.28 o 
  -8   4   2     6241.25     6320.71     62.96 o 
  -6   4   2     7505.59     8943.59     87.84 o 
  -4   4   2     1073.02     1332.67     21.16 o 
  -2   4   2     1627.91     1909.34     21.67 o 
   0   4   2        4.85        3.21      3.11 o 
   2   4   2     8183.15     9029.41     73.75 o 
   4   4   2     2686.47     3137.02     32.00 o 
   6   4   2    24565.09    25869.86    166.69 o 
   8   4   2      378.51      446.36     15.17 o 
  10   4   2       23.10       16.47      9.54 o 
  12   4   2     8619.63     8235.75    132.62 o 
  14   4   2      264.57      217.80     38.81 o 
  16   4   2     1229.62     1257.43    105.33 o 
  18   4   2     1229.42     1440.11    123.06 o 
  20   4   2        0.27       29.58     39.96 o 
  22   4   2       87.26      117.62     54.88 o 
 -23   5   2       33.32       16.85     47.45 o 
 -21   5   2      502.72      438.60     75.51 o 
 -19   5   2       31.45       33.74     35.47 o 
 -17   5   2      871.93      889.70     92.67 o 
 -15   5   2     1214.18     1202.14     98.56 o 
 -13   5   2       90.37       84.09     22.40 o 
 -11   5   2     4947.01     4810.68    139.59 o 
  -9   5   2     1299.66     1300.33     28.97 o 
  -7   5   2    26264.40    27174.26    253.10 o 
  -5   5   2      568.75      470.87     19.48 o 
  -3   5   2     4049.42     4044.24     38.23 o 
  -1   5   2     2427.68     2540.75     24.39 o 
   1   5   2     1901.02     2297.90     27.17 o 
   3   5   2    39992.00    41803.16    364.06 o 
   5   5   2     3281.85     3148.99     49.61 o 
   7   5   2    25237.92    25672.98    183.37 o 
   9   5   2      404.45      405.15     16.45 o 
  11   5   2     8700.65     8754.76    110.09 o 
  13   5   2      113.84      138.10     30.03 o 
  15   5   2     1407.89     1524.56    332.87 o 
  17   5   2     1501.75     1463.39    118.80 o 
  19   5   2       76.74      141.35     48.29 o 
  21   5   2      209.75      243.82     61.91 o 
 -22   6   2      477.02      505.81     83.99 o 
 -20   6   2        7.42      -13.72     43.58 o 
 -18   6   2      409.02      381.92     65.64 o 
 -16   6   2     3141.81     2875.86    135.40 o 
 -14   6   2     8679.95     8450.33    193.31 o 
 -12   6   2     5246.60     4735.08    110.42 o 
 -10   6   2      605.00      617.78     27.93 o 
  -8   6   2      348.59      305.07     16.40 o 
  -6   6   2      587.91      607.30     16.60 o 
  -4   6   2      241.18      331.60     10.02 o 
  -2   6   2     3337.93     3504.47     31.32 o 
   0   6   2     2568.38     2667.98     28.50 o 
   2   6   2     1473.06     1759.41     28.34 o 
   4   6   2      732.20     1004.05     17.93 o 
   6   6   2     1584.91     1738.88     29.57 o 
   8   6   2    10807.14    10418.42     87.68 o 
  10   6   2    19567.13    19521.87    186.13 o 
  12   6   2     5274.19     4911.70     97.73 o 
  14   6   2     2753.66     2519.88    127.75 o 
  16   6   2      904.88      898.98    211.10 o 
  18   6   2      247.31      219.38     56.40 o 
  20   6   2      509.66      444.79     76.81 o 
  22   6   2        4.53       -3.01     41.37 o 
 -21   7   2      289.87      352.33     71.28 o 
 -19   7   2      577.66      463.84     72.99 o 
 -17   7   2       55.60       -3.73     29.75 o 
 -15   7   2      132.82       35.43     53.56 o 
 -13   7   2      353.18      249.89     42.52 o 
 -11   7   2     2423.85     2301.55     62.02 o 
  -9   7   2        7.42       18.67     12.53 o 
  -7   7   2     5377.71     5680.96     78.90 o 
  -5   7   2     9364.50     9756.42     83.07 o 
  -3   7   2      168.39      257.13      9.24 o 
  -1   7   2     5633.71     6298.19     53.31 o 
   1   7   2       14.26       17.20      4.82 o 
   3   7   2     4756.21     5046.97     48.02 o 
   5   7   2     1233.08     1217.01     28.78 o 
   7   7   2     5427.13     5464.71     52.34 o 
   9   7   2     2348.17     2318.61     47.84 o 
  11   7   2      352.80      375.01     30.71 o 
  13   7   2       46.23       61.27     22.30 o 
  15   7   2       10.90       39.62     28.29 o 
  17   7   2      262.08      308.77     60.91 o 
  19   7   2        2.03       33.67     78.45 o 
  21   7   2      131.07      232.96     63.23 o 
 -22   8   2      425.04      442.36     76.72 o 
 -20   8   2      601.99      670.85     99.91 o 
 -18   8   2       51.36       40.00     36.72 o 
 -16   8   2      216.01      175.66     79.36 o 
 -14   8   2      577.75      537.66     55.79 o 
 -12   8   2      999.66      959.61     56.68 o 
 -10   8   2        4.27       10.47     14.43 o 
  -8   8   2       43.85       45.43      8.35 o 
  -6   8   2      679.46      598.31     15.25 o 
  -4   8   2      239.71      219.50      7.71 o 
  -2   8   2      245.67      278.59      9.74 o 
   0   8   2     2541.08     3062.71     33.46 o 
   2   8   2        0.68        0.67      4.54 o 
   4   8   2      573.65      685.30     17.56 o 
   6   8   2     4063.63     4102.44     50.84 o 
   8   8   2       14.34       11.24      8.56 o 
  10   8   2        2.66        1.23     10.02 o 
  12   8   2     4461.78     4267.31    110.54 o 
  14   8   2      976.97      783.68     66.91 o 
  16   8   2      809.83      812.91     73.56 o 
  18   8   2     1414.96     1435.26    241.38 o 
  20   8   2      567.81      524.23    122.40 o 
 -21   9   2        9.79       30.32     39.71 o 
 -19   9   2      268.33      124.57     49.00 o 
 -17   9   2      870.89      846.08     91.82 o 
 -15   9   2      122.01       70.85     29.98 o 
 -13   9   2      302.45      353.76     45.62 o 
 -11   9   2     4980.68     4315.99    114.58 o 
  -9   9   2      303.81      295.67     26.86 o 
  -7   9   2     5781.28     5930.01     89.24 o 
  -5   9   2        8.10       10.76      5.44 o 
  -3   9   2       68.85       91.68      6.66 o 
  -1   9   2     1701.06     1843.38     23.73 o 
   1   9   2     7106.16     7438.94     72.56 o 
   3   9   2      141.72      171.88      9.13 o 
   5   9   2      437.21      514.68     16.61 o 
   7   9   2     5226.93     4766.79     83.85 o 
   9   9   2     1217.36     1160.71     40.30 o 
  11   9   2      462.03      423.97     64.88 o 
  13   9   2      631.53      633.79     59.75 o 
  15   9   2        9.92       10.64     28.01 o 
  17   9   2        1.24       33.32     32.21 o 
  19   9   2        0.56       12.38     59.52 o 
  21   9   2       70.72       -3.53     66.18 o 
 -20  10   2      921.57      964.68    186.30 o 
 -18  10   2        0.58      -10.81     32.48 o 
 -16  10   2      686.50      702.01     68.96 o 
 -14  10   2      991.13     1048.73     78.16 o 
 -12  10   2     3280.48     2914.29    153.04 o 
 -10  10   2     3085.16     2897.25     93.77 o 
  -8  10   2      992.40     1021.36     36.62 o 
  -6  10   2      867.06      848.22     30.34 o 
  -4  10   2      497.78      557.32     14.15 o 
  -2  10   2      249.86      218.70     10.02 o 
   0  10   2      647.53      688.81     17.64 o 
   2  10   2      142.44      143.44      9.75 o 
   4  10   2     1934.67     2031.57     33.17 o 
   6  10   2      875.44      778.09     27.47 o 
   8  10   2      341.51      313.97     28.49 o 
  10  10   2     2284.96     2124.23     64.14 o 
  12  10   2      849.66      928.51     61.04 o 
  14  10   2      440.05      470.78     55.27 o 
  16  10   2      290.59      317.05     71.45 o 
  18  10   2      375.22      236.50     90.56 o 
  20  10   2        4.47       69.60     72.90 o 
 -21  11   2       18.06       -9.02     37.75 o 
 -19  11   2      682.92      599.35     85.22 o 
 -17  11   2      272.96      346.87     54.96 o 
 -15  11   2      765.05      751.45     69.49 o 
 -13  11   2       32.30       11.46     30.08 o 
 -11  11   2      749.58      730.70     64.63 o 
  -9  11   2     3076.88     2666.39     70.49 o 
  -7  11   2      629.34      610.33     22.48 o 
  -5  11   2     1061.54     1167.19     30.02 o 
  -3  11   2     1027.60     1093.58     24.99 o 
  -1  11   2     1346.77     1236.36     22.43 o 
   1  11   2       28.07       26.81      6.98 o 
   3  11   2       18.47       36.14      7.42 o 
   5  11   2     5815.53     5539.24     68.73 o 
   7  11   2       20.70       49.10     16.81 o 
   9  11   2     2165.19     1952.17     69.25 o 
  11  11   2        9.86       26.65     27.75 o 
  13  11   2       62.79       21.63     38.78 o 
  15  11   2     1439.12     1488.42    257.41 o 
  17  11   2        4.82       40.95     43.78 o 
  19  11   2      124.70      157.21     83.59 o 
 -20  12   2       15.96      120.22     77.22 o 
 -18  12   2        7.52       81.92     39.08 o 
 -16  12   2      273.09      308.09     51.75 o 
 -14  12   2      206.76      208.94     53.75 o 
 -12  12   2       97.76      113.19     48.51 o 
 -10  12   2     1108.14      937.27     58.85 o 
  -8  12   2      884.43     1071.83     43.82 o 
  -6  12   2      297.20      288.28     18.77 o 
  -4  12   2      139.81      183.00     12.40 o 
  -2  12   2        2.50       19.59      7.04 o 
   0  12   2      221.57      250.35     13.70 o 
   2  12   2      182.88      167.65     11.27 o 
   4  12   2     3217.70     3153.87     61.87 o 
   6  12   2     1613.04     1406.05     76.64 o 
   8  12   2     2786.15     2406.48    152.11 o 
  10  12   2        0.59        8.91     34.68 o 
  12  12   2        9.69      -18.12     29.08 o 
  14  12   2        0.06       31.07     41.98 o 
  16  12   2       15.07       33.78     45.38 o 
  18  12   2       68.15       56.12     50.44 o 
 -19  13   2      705.87      849.85    147.40 o 
 -17  13   2      320.89      245.21     67.66 o 
 -15  13   2      891.11      902.94     79.29 o 
 -13  13   2      369.80      309.41     46.71 o 
 -11  13   2      879.48      849.09     83.03 o 
  -9  13   2       55.25       72.32     21.25 o 
  -7  13   2      770.36      687.55     27.77 o 
  -5  13   2     2169.92     1895.12     51.69 o 
  -3  13   2     2888.19     2809.09     58.32 o 
  -1  13   2     3884.25     3911.81     59.64 o 
   1  13   2      679.63      744.83     42.50 o 
   3  13   2     3764.30     3546.17    109.61 o 
   5  13   2      115.25      121.90     31.30 o 
   7  13   2     1058.05      737.51     80.94 o 
   9  13   2       90.83      102.63     42.74 o 
  11  13   2       11.84       52.08     54.30 o 
  13  13   2        2.96        6.57     37.52 o 
  15  13   2      746.59      826.87    103.80 o 
  17  13   2       30.05       55.18     50.19 o 
  19  13   2       45.85       16.07     61.10 o 
 -18  14   2       59.98       91.67     81.72 o 
 -16  14   2      359.98      578.95     90.63 o 
 -14  14   2     1111.24     1177.61    115.83 o 
 -12  14   2       59.77       48.26     24.94 o 
 -10  14   2       80.61       99.27     25.89 o 
  -8  14   2       66.59       75.92     22.26 o 
  -6  14   2     2134.38     2064.00     62.65 o 
  -4  14   2     2590.56     2646.72     78.38 o 
  -2  14   2     4049.53     3911.88    143.21 o 
   0  14   2      106.22      116.38     27.47 o 
   2  14   2     1054.62      891.18     64.60 o 
   4  14   2      159.19      206.35     38.56 o 
   6  14   2        1.16      -20.88     83.30 o 
   8  14   2       44.24       39.91     38.66 o 
  10  14   2       91.21       23.80     35.70 o 
  12  14   2      737.12      760.20    137.53 o 
  14  14   2      731.98      685.13     95.16 o 
  16  14   2       24.01       60.02     55.03 o 
  18  14   2      381.18      333.73    223.85 o 
 -17  15   2      173.49       80.78     52.27 o 
 -15  15   2      484.69      433.58     80.39 o 
 -13  15   2       16.32       33.93     64.77 o 
 -11  15   2      529.13      450.42    122.00 o 
  -9  15   2      241.91      195.71     46.32 o 
  -7  15   2      638.30      629.46     44.03 o 
  -5  15   2      106.74       68.71     36.22 o 
  -3  15   2     6899.21     6500.62    141.99 o 
  -1  15   2     2711.89     2742.97     98.65 o 
   1  15   2       70.92      119.86     34.30 o 
   3  15   2      396.28      431.12     51.24 o 
   5  15   2      383.59      272.69     53.75 o 
   7  15   2        3.11       33.35     35.92 o 
   9  15   2      867.22      717.98     86.61 o 
  11  15   2      236.94      122.40    118.29 o 
  13  15   2        7.56       54.50     48.90 o 
  15  15   2       17.43        7.66     58.52 o 
  17  15   2      284.26      252.69     75.03 o 
 -18  16   2      116.40      195.59     68.92 o 
 -16  16   2       88.60      152.68     60.32 o 
 -14  16   2      677.16      688.42     95.86 o 
 -12  16   2      295.54      438.74     75.82 o 
 -10  16   2      188.25      259.67     57.70 o 
  -8  16   2       90.84       88.13     54.46 o 
  -6  16   2     1199.26     1269.58    167.59 o 
  -4  16   2     5330.54     5010.83    142.41 o 
  -2  16   2     1888.30     1834.74     91.78 o 
   0  16   2      625.31      776.81     88.87 o 
   2  16   2      736.63      772.85     67.46 o 
   4  16   2      285.23      216.90     43.12 o 
   6  16   2      814.75      837.25     98.01 o 
   8  16   2      415.37      528.17    216.13 o 
  10  16   2        4.44       38.95     41.99 o 
  12  16   2       90.39      121.74     56.49 o 
  14  16   2       65.21       19.57     70.83 o 
  16  16   2        0.20       33.23     51.98 o 
 -17  17   2        0.71      -10.46     51.70 o 
 -15  17   2     2574.97     2381.63    172.49 o 
 -13  17   2       20.15        4.02     45.52 o 
 -11  17   2        3.11       31.33     77.99 o 
  -9  17   2      656.40      776.74    145.49 o 
  -7  17   2       82.58      226.01     91.32 o 
  -5  17   2      474.30      389.65    111.03 o 
  -3  17   2      500.76      438.53     72.21 o 
  -1  17   2      167.56      164.35     40.44 o 
   1  17   2      113.16      100.39     37.48 o 
   3  17   2       15.53       48.77     33.18 o 
   5  17   2        4.67        0.64     37.45 o 
   7  17   2     1170.34     1271.70    114.97 o 
   9  17   2     1058.33     1091.92    111.54 o 
  11  17   2     2625.48     3156.13    166.53 o 
  13  17   2      239.10      249.64     83.89 o 
  15  17   2       15.82       25.53     53.30 o 
 -16  18   2      470.93      452.53    145.66 o 
 -14  18   2      384.95      629.47    150.94 o 
 -12  18   2      246.22      387.69    120.80 o 
 -10  18   2     1607.51     1431.55    198.96 o 
  -8  18   2        4.08       -4.99     72.17 o 
  -6  18   2     1471.08     1587.95    198.59 o 
  -4  18   2      588.31      522.51    120.60 o 
  -2  18   2       63.35       54.64     49.07 o 
   0  18   2      954.16     1035.94    105.27 o 
   2  18   2      490.89      512.39     71.83 o 
   4  18   2     1468.94     1869.34    134.23 o 
   6  18   2       11.76        2.51     56.06 o 
   8  18   2        3.95       46.20     47.02 o 
  10  18   2       33.94       18.94    124.42 o 
  12  18   2      796.96      922.30    222.80 o 
  14  18   2       11.13      -18.43    102.80 o 
 -15  19   2     1266.33     1372.69    214.44 o 
 -13  19   2      843.25     1094.51    192.64 o 
 -11  19   2       43.55       95.10     85.92 o 
  -9  19   2      369.31      279.41    109.53 o 
  -7  19   2      233.27       99.82     90.07 o 
  -5  19   2      336.75      441.57    120.27 o 
  -3  19   2       90.34      101.47     85.01 o 
  -1  19   2       51.46       41.73     50.48 o 
   1  19   2       52.79      -16.78     44.85 o 
   3  19   2        2.74       25.34     76.64 o 
   5  19   2      825.72      932.92    165.19 o 
   7  19   2      590.42      491.04     90.66 o 
   9  19   2      827.80      880.61    207.60 o 
  11  19   2     3494.20     3622.90    187.07 o 
  13  19   2       19.61       14.03     52.71 o 
 -12  20   2     1739.65     1523.20    225.55 o 
 -10  20   2      116.51      174.09    106.52 o 
  -8  20   2        2.19      -52.83     66.16 o 
  -6  20   2       20.28      -66.78     66.78 o 
  -4  20   2      880.78      738.74    151.29 o 
  -2  20   2      244.01      274.00     86.79 o 
   0  20   2       38.18       10.13     51.82 o 
   2  20   2      840.94      890.41    108.80 o 
   4  20   2      405.56      194.11    102.77 o 
   6  20   2       78.57       54.72     95.28 o 
   8  20   2      926.66      936.90    179.37 o 
  10  20   2      279.10      459.48    141.81 o 
  12  20   2     1497.44      972.01    184.93 o 
 -11  21   2       16.74      -64.09     64.09 o 
  -9  21   2      245.53      346.10    134.17 o 
  -7  21   2      278.65      556.49    144.63 o 
  -5  21   2      140.19       29.98     85.95 o 
  -3  21   2      135.20      126.32     93.17 o 
  -1  21   2        0.30      -39.59     52.63 o 
   1  21   2      242.19      288.78     76.52 o 
   3  21   2       75.56       55.61     84.21 o 
   5  21   2      772.38     1070.61    177.85 o 
   7  21   2       65.56       73.40     97.20 o 
   9  21   2      161.77      193.97    114.76 o 
  11  21   2      129.81      132.10    104.70 o 
 -10  22   2      170.10      272.90    127.72 o 
  -8  22   2      251.02      192.80    115.07 o 
  -6  22   2      394.83      258.74    115.02 o 
  -4  22   2      139.74      214.43    105.48 o 
  -2  22   2      105.46      127.19     90.20 o 
   0  22   2        0.53       72.51     58.52 o 
   2  22   2      108.51      109.02     96.43 o 
   4  22   2      149.13      193.75    109.60 o 
   6  22   2      238.75      174.56    106.65 o 
   8  22   2     1624.16     2028.96    257.40 o 
  -7  23   2      116.07      235.78    111.57 o 
  -5  23   2       34.68        9.33     87.34 o 
  -3  23   2      913.45      818.02    174.35 o 
  -1  23   2      486.38      663.61    156.54 o 
   1  23   2      245.70      165.21    110.48 o 
   3  23   2      616.71      611.92    155.45 o 
   5  23   2       57.08       90.44    102.77 o 
   7  23   2      204.32       72.98    104.19 o 
  -4  24   2      110.87      112.10    111.91 o 
  -2  24   2        8.75      212.39    109.14 o 
   2  24   2       22.47        4.73     81.80 o 
   4  24   2      374.11      237.92    121.30 o 
 -23   1   3       42.05      -11.67     39.93 o 
 -21   1   3     2490.61     2052.66    155.62 o 
 -19   1   3      876.17      747.29     90.86 o 
 -17   1   3      542.36      639.74     77.10 o 
 -15   1   3       73.87       51.48     41.35 o 
 -13   1   3     1486.69     1457.63     61.19 o 
 -11   1   3     2376.79     2678.13     65.23 o 
  -9   1   3        2.92        3.99      4.99 o 
  -7   1   3     2133.39     2378.73     28.73 o 
  -5   1   3     5000.33     5343.75     81.15 o 
  -3   1   3    22294.06    22821.56    411.06 o 
  -1   1   3     3174.52     3251.76     86.13 o 
   1   1   3        0.72       -1.31      2.93 o 
   3   1   3      239.28      178.47      9.93 o 
   5   1   3      385.17      427.53     11.71 o 
   7   1   3        0.99       -2.63      3.63 o 
   9   1   3      612.15      694.38     15.15 o 
  11   1   3      254.09      278.39     17.89 o 
  13   1   3     2801.07     2769.32     72.64 o 
  15   1   3       38.82       42.81     30.24 o 
  17   1   3      667.68      625.17     79.10 o 
  19   1   3        3.39      -14.77     33.53 o 
  21   1   3      160.97      275.87     66.15 o 
 -22   2   3        7.67       -4.51     38.52 o 
 -20   2   3      154.57      211.52     56.57 o 
 -18   2   3      658.66      532.20     75.44 o 
 -16   2   3      330.79      271.06     51.30 o 
 -14   2   3       47.10       43.13     20.68 o 
 -12   2   3        3.47       11.05     13.73 o 
 -10   2   3     3100.89     3017.71     39.19 o 
  -8   2   3     7076.93     7462.30     68.90 o 
  -6   2   3      579.06      637.92     16.06 o 
  -4   2   3     2691.77     2755.78     56.49 o 
  -2   2   3     8756.08     9305.08    325.24 o 
   0   2   3    14735.13    15025.25    144.26 o 
   2   2   3    24170.05    24778.03    174.97 o 
   4   2   3     7396.78     7861.92     67.73 o 
   6   2   3    11703.71    12523.29     87.63 o 
   8   2   3        6.52        7.72      4.15 o 
  10   2   3     4228.25     4151.65     47.41 o 
  12   2   3       36.75       45.99     18.18 o 
  14   2   3       47.79       67.65     26.67 o 
  16   2   3      149.10      169.58    108.86 o 
  18   2   3     1153.24     1028.83    103.74 o 
  20   2   3      549.68      600.14    112.82 o 
  22   2   3      125.36      143.07     59.93 o 
 -23   3   3      115.57      197.06     60.33 o 
 -21   3   3        6.93      -32.07     32.07 o 
 -19   3   3     1387.85     1556.08    129.95 o 
 -17   3   3      130.84       50.81     40.87 o 
 -15   3   3        7.63       13.39     25.48 o 
 -13   3   3       92.52       55.77     18.18 o 
 -11   3   3       19.63        9.29     11.49 o 
  -9   3   3     5941.33     6014.41     59.46 o 
  -7   3   3     7263.12     7742.52     70.82 o 
  -5   3   3    17667.86    19023.93    217.00 o 
  -3   3   3      163.12      166.34     10.97 o 
  -1   3   3     4864.69     5000.37     51.28 o 
   1   3   3      268.33      244.92      6.83 o 
   3   3   3     6414.91     6786.30     61.96 o 
   5   3   3      975.40     1117.76     18.19 o 
   7   3   3     5357.78     6311.44     55.05 o 
   9   3   3       20.67       28.90      5.81 o 
  11   3   3     1024.23     1088.90     37.24 o 
  13   3   3       58.58       34.99     15.65 o 
  15   3   3       26.45       67.53     34.15 o 
  17   3   3      334.16      405.59     68.66 o 
  19   3   3     1530.68     1739.94    142.37 o 
  21   3   3      586.39      541.82    166.42 o 
 -22   4   3      315.08      392.27     76.95 o 
 -20   4   3       14.99       18.68     35.80 o 
 -18   4   3        2.44       -4.41     28.12 o 
 -16   4   3      544.83      579.04     71.52 o 
 -14   4   3      469.28      449.22     38.60 o 
 -12   4   3      858.27      869.23     41.36 o 
 -10   4   3     1351.09     1288.22     27.46 o 
  -8   4   3      773.97      879.00     22.47 o 
  -6   4   3     1379.49     1501.01     20.16 o 
  -4   4   3     4878.50     5143.89     63.00 o 
  -2   4   3      666.78      720.34     12.57 o 
   0   4   3      983.27     1106.80     12.61 o 
   2   4   3    13977.20    15012.49    107.75 o 
   4   4   3     1650.11     1598.51     23.56 o 
   6   4   3    13943.27    15430.50    116.20 o 
   8   4   3    10216.52    10467.37     83.89 o 
  10   4   3        9.52        8.86      8.90 o 
  12   4   3      699.13      733.58     37.96 o 
  14   4   3     2470.62     2464.35    132.21 o 
  16   4   3        6.76        5.65     37.27 o 
  18   4   3      109.18      148.55     48.50 o 
  20   4   3      250.71      216.73     59.41 o 
  22   4   3       95.57      104.57     59.35 o 
 -23   5   3       65.70       39.32     63.26 o 
 -21   5   3        0.21      -11.06     32.39 o 
 -19   5   3       27.78       24.20     35.75 o 
 -17   5   3      172.17      229.15     51.56 o 
 -15   5   3     2504.27     2403.01    116.51 o 
 -13   5   3       19.50        9.37     13.73 o 
 -11   5   3       33.88       27.81     13.92 o 
  -9   5   3     3218.09     3256.85     43.02 o 
  -7   5   3     2721.60     3153.15     37.38 o 
  -5   5   3    19618.38    20920.87    184.08 o 
  -3   5   3        1.58       15.33      4.20 o 
  -1   5   3     2959.89     3029.96     28.81 o 
   1   5   3        1.74       21.47      3.93 o 
   3   5   3       29.24       41.07      4.99 o 
   5   5   3     2433.07     2484.95     29.81 o 
   7   5   3     5621.23     5956.29     61.59 o 
   9   5   3     9889.46    10376.28    101.68 o 
  11   5   3      418.33      487.01     31.45 o 
  13   5   3      194.65      113.84     24.85 o 
  15   5   3     2020.62     1860.35    126.50 o 
  17   5   3       25.91       70.98     48.62 o 
  19   5   3      938.21     1023.33    142.62 o 
  21   5   3      542.69      633.29     94.26 o 
 -22   6   3      224.92      187.88     57.31 o 
 -20   6   3        0.20      -26.89     29.14 o 
 -18   6   3      199.25      231.28     52.58 o 
 -16   6   3      133.87      122.17     61.69 o 
 -14   6   3      648.15      776.63     61.98 o 
 -12   6   3      373.74      342.98     50.52 o 
 -10   6   3      212.91      206.72     18.22 o 
  -8   6   3     4493.09     4585.81     66.23 o 
  -6   6   3      275.22      182.10     12.87 o 
  -4   6   3    10587.65    11663.97    103.51 o 
  -2   6   3      860.31     1051.94     15.38 o 
   0   6   3     1987.94     2221.62     26.13 o 
   2   6   3     4648.16     5104.98     48.21 o 
   4   6   3      137.20      102.29      7.61 o 
   6   6   3     1895.16     2230.56     34.81 o 
   8   6   3       99.91       55.18      9.11 o 
  10   6   3     3593.96     3707.35    107.94 o 
  12   6   3      949.93      946.34     40.08 o 
  14   6   3      314.02      264.34     42.44 o 
  16   6   3       47.02       25.55     32.07 o 
  18   6   3      240.78      223.44     56.79 o 
  20   6   3      142.61      116.03     53.84 o 
 -21   7   3      110.68      223.80     59.60 o 
 -19   7   3        1.08        6.41     28.68 o 
 -17   7   3      282.48      252.30     54.01 o 
 -15   7   3     2817.49     2582.83    301.15 o 
 -13   7   3     3812.41     3863.45    192.66 o 
 -11   7   3     1243.67     1037.47     72.54 o 
  -9   7   3      387.14      444.70     25.10 o 
  -7   7   3      219.23      138.86     12.36 o 
  -5   7   3      110.52      141.84      8.92 o 
  -3   7   3    17932.89    18881.23    139.70 o 
  -1   7   3     1239.87     1415.67     19.22 o 
   1   7   3      293.53      233.14     11.86 o 
   3   7   3      386.55      421.58     13.93 o 
   5   7   3     1254.52     1330.86     21.94 o 
   7   7   3      588.75      627.70     19.17 o 
   9   7   3       54.77       23.11      9.90 o 
  11   7   3     8997.55     8869.77    143.02 o 
  13   7   3     7544.26     7118.56    154.12 o 
  15   7   3      778.76      700.67     65.37 o 
  17   7   3      841.24      989.58    126.71 o 
  19   7   3       22.07       11.29     34.84 o 
  21   7   3        0.20      -20.95     50.92 o 
 -22   8   3       27.64       14.26     38.68 o 
 -20   8   3      363.36      359.22     70.11 o 
 -18   8   3      573.68      525.89     74.89 o 
 -16   8   3      113.67       39.87     34.95 o 
 -14   8   3      618.97      611.04     70.75 o 
 -12   8   3      300.32      283.54     33.98 o 
 -10   8   3     1699.56     1637.70     66.95 o 
  -8   8   3     9002.02     8915.83    136.58 o 
  -6   8   3     7659.37     7861.87     82.13 o 
  -4   8   3        0.90        2.79      4.24 o 
  -2   8   3    12682.07    14209.99    102.62 o 
   0   8   3      124.55      102.68      7.03 o 
   2   8   3       89.20       43.74      5.94 o 
   4   8   3     1800.21     1952.97     28.28 o 
   6   8   3        3.09       -2.95      5.35 o 
   8   8   3      553.44      629.97     24.73 o 
  10   8   3     4690.87     4486.11     81.42 o 
  12   8   3      136.29      159.60     33.66 o 
  14   8   3     3187.49     3148.85    137.43 o 
  16   8   3      936.83     1112.10     85.42 o 
  18   8   3     1395.07     1161.48    171.97 o 
  20   8   3      184.44      466.02    126.20 o 
 -21   9   3       83.65       65.07     44.47 o 
 -19   9   3      759.92      709.97    122.32 o 
 -17   9   3       32.05       96.00     38.00 o 
 -15   9   3      480.68      577.22     73.06 o 
 -13   9   3        0.57       14.39     22.86 o 
 -11   9   3     1031.24     1073.16     59.62 o 
  -9   9   3     3508.28     3632.07     78.90 o 
  -7   9   3     3080.36     2922.68     66.04 o 
  -5   9   3     1342.87     1524.06     28.57 o 
  -3   9   3     5965.62     5849.29     48.84 o 
  -1   9   3     4165.23     4572.40     43.38 o 
   1   9   3     9622.38    10097.45     81.10 o 
   3   9   3     1465.29     1775.86     33.24 o 
   5   9   3      666.97      836.65     20.36 o 
   7   9   3     4480.51     4379.53     56.57 o 
   9   9   3     2093.60     2147.39    152.38 o 
  11   9   3      711.03      749.11     51.48 o 
  13   9   3     1806.69     1880.85     79.95 o 
  15   9   3     1051.38     1096.10    108.02 o 
  17   9   3      266.53      363.88    103.44 o 
  19   9   3       32.62       47.96     66.45 o 
 -20  10   3      286.41      499.75     78.90 o 
 -18  10   3       54.77       90.29     50.12 o 
 -16  10   3      764.27      848.84     87.49 o 
 -14  10   3     1582.23     1554.89    107.05 o 
 -12  10   3        3.44       21.50     25.18 o 
 -10  10   3      545.77      706.54     48.52 o 
  -8  10   3     1637.67     1641.44     53.20 o 
  -6  10   3     3309.01     3067.67     53.91 o 
  -4  10   3     3163.49     3035.69     37.26 o 
  -2  10   3     1085.18      982.36     17.13 o 
   0  10   3     5179.16     5380.49     50.19 o 
   2  10   3     1880.44     2063.96     30.46 o 
   4  10   3     1264.58     1290.62     22.00 o 
   6  10   3     2552.52     2472.59     38.40 o 
   8  10   3        7.38       12.76     13.68 o 
  10  10   3      393.59      417.78     40.33 o 
  12  10   3       75.67       37.59     67.39 o 
  14  10   3      755.19      840.79     95.51 o 
  16  10   3      670.78      592.52    104.51 o 
  18  10   3        0.90      -36.84     36.84 o 
  20  10   3      147.35      306.00    107.33 o 
 -21  11   3       20.82       36.91     45.79 o 
 -19  11   3        0.02       54.00     44.04 o 
 -17  11   3      738.48      795.80     76.97 o 
 -15  11   3        0.09       19.21     26.25 o 
 -13  11   3      980.47      923.45     92.07 o 
 -11  11   3     5870.79     5582.69    148.76 o 
  -9  11   3      453.06      371.05     36.91 o 
  -7  11   3     7869.30     7227.12    113.66 o 
  -5  11   3     1450.33     1474.02     30.83 o 
  -3  11   3      911.05      998.86     20.67 o 
  -1  11   3       68.26       68.44      7.72 o 
   1  11   3     1372.05     1337.74     23.74 o 
   3  11   3        0.80        9.10      6.57 o 
   5  11   3     1985.46     1983.35     41.90 o 
   7  11   3      400.65      361.18     36.88 o 
   9  11   3      762.93      722.67     74.22 o 
  11  11   3      696.87      877.85    119.24 o 
  13  11   3     1837.18     1876.50    153.32 o 
  15  11   3     1822.70     1868.79    145.83 o 
  17  11   3     2924.64     2916.22    178.78 o 
  19  11   3       40.39      -43.06     43.06 o 
 -20  12   3      781.77      974.80    110.24 o 
 -18  12   3        1.31       49.56     36.39 o 
 -16  12   3        4.81      -24.43     28.33 o 
 -14  12   3       62.72       74.70     31.91 o 
 -12  12   3     4485.48     4582.81    140.65 o 
 -10  12   3     2836.41     2681.37    117.24 o 
  -8  12   3      888.42     1023.20     45.25 o 
  -6  12   3     4191.92     3957.09     67.37 o 
  -4  12   3       25.29       33.95      8.91 o 
  -2  12   3      332.16      398.67     16.97 o 
   0  12   3     5770.32     5565.81     67.76 o 
   2  12   3      860.93      834.00     24.72 o 
   4  12   3      778.70      739.62     42.74 o 
   6  12   3     1088.85      938.11     85.02 o 
   8  12   3      223.57      183.08     47.41 o 
  10  12   3      157.83      152.71     49.72 o 
  12  12   3      742.82      844.74     96.57 o 
  14  12   3      656.97      720.18     93.37 o 
  16  12   3     2395.83     2207.08    162.77 o 
  18  12   3       47.27       20.39     53.43 o 
 -19  13   3      706.68      940.02    155.49 o 
 -17  13   3      114.15      223.20     55.99 o 
 -15  13   3       11.91       19.44     41.47 o 
 -13  13   3      540.79      612.65     61.08 o 
 -11  13   3       17.04       26.25     21.49 o 
  -9  13   3     1046.57     1130.45     65.09 o 
  -7  13   3      216.62      137.08     16.59 o 
  -5  13   3     5790.64     5640.74     79.55 o 
  -3  13   3    11471.17    11310.64    138.06 o 
  -1  13   3    19829.38    19624.84    234.68 o 
   1  13   3     3361.16     3196.06     78.09 o 
   3  13   3     1497.77     1769.78     83.89 o 
   5  13   3      197.54      133.51     33.54 o 
   7  13   3      295.94      288.38     57.94 o 
   9  13   3      397.86      355.90     63.90 o 
  11  13   3     2580.67     2884.67    144.81 o 
  13  13   3       92.92       56.70     47.97 o 
  15  13   3       80.55       29.02     67.22 o 
  17  13   3       34.26       77.75     56.14 o 
 -18  14   3      241.95      391.56     79.49 o 
 -16  14   3      531.15      593.46    138.80 o 
 -14  14   3     1475.66     1346.78     80.98 o 
 -12  14   3      635.63      741.73     57.73 o 
 -10  14   3     3393.87     3266.46     97.54 o 
  -8  14   3     3027.21     2835.06     99.39 o 
  -6  14   3      542.60      574.99     39.27 o 
  -4  14   3     1312.51     1456.90     70.23 o 
  -2  14   3     1470.34     1415.06     85.10 o 
   0  14   3     3440.08     3259.33    109.16 o 
   2  14   3      265.18      367.23     79.05 o 
   4  14   3        7.76        2.41     25.34 o 
   6  14   3     1192.98     1147.50     99.49 o 
   8  14   3       40.14       -9.10     30.59 o 
  10  14   3      512.25      385.98     67.22 o 
  12  14   3     1533.54     1770.62    138.77 o 
  14  14   3     1085.04     1282.73    125.47 o 
  16  14   3      953.10      928.09    113.17 o 
  18  14   3      328.44      423.06     86.24 o 
 -17  15   3      421.15      583.07    103.68 o 
 -15  15   3      227.87      189.82     81.54 o 
 -13  15   3      383.89      508.54     61.64 o 
 -11  15   3     1261.21     1346.67     75.53 o 
  -9  15   3     1480.55     1765.76    122.14 o 
  -7  15   3      115.17      115.39     29.18 o 
  -5  15   3     7028.54     6770.47    274.86 o 
  -3  15   3      757.12      842.60     86.16 o 
  -1  15   3       88.41       66.81     30.21 o 
   1  15   3      918.29      929.80     94.86 o 
   3  15   3      395.82      424.67     54.07 o 
   5  15   3      698.12      624.46     76.49 o 
   7  15   3      252.48      305.62     60.48 o 
   9  15   3      346.36      290.59     64.07 o 
  11  15   3     2991.74     2875.39    169.75 o 
  13  15   3       14.25       83.69     52.21 o 
  15  15   3      543.70      643.31     97.53 o 
  17  15   3      325.71      356.37     82.96 o 
 -18  16   3      544.97      489.01     92.52 o 
 -16  16   3       76.05      159.99     90.99 o 
 -14  16   3        5.14       18.52     43.15 o 
 -12  16   3     1487.29     1650.04    131.14 o 
 -10  16   3      540.12      624.98    129.28 o 
  -8  16   3      863.09      862.87     68.90 o 
  -6  16   3     4069.91     4298.99    137.25 o 
  -4  16   3      299.80      376.23     71.58 o 
  -2  16   3      190.95      137.65     38.45 o 
   0  16   3     2038.16     2155.11     94.49 o 
   2  16   3      189.73      146.86     37.59 o 
   4  16   3      120.16       93.27     35.56 o 
   6  16   3       15.84        0.51     35.64 o 
   8  16   3     1271.84     1259.03    115.04 o 
  10  16   3     2053.75     2046.33    149.87 o 
  12  16   3       10.99       47.02     45.11 o 
  14  16   3     1021.80     1140.86    125.04 o 
  16  16   3       77.27       30.09     53.45 o 
 -17  17   3       70.72      -14.21     82.36 o 
 -15  17   3       12.11       75.76     93.61 o 
 -13  17   3      116.51      142.39     92.00 o 
 -11  17   3      222.43      292.90    107.37 o 
  -7  17   3     2883.34     2594.73    211.12 o 
  -5  17   3     1068.44     1258.29    105.53 o 
  -3  17   3     1537.18     1795.65     94.13 o 
  -1  17   3     2123.64     2223.27    105.63 o 
   1  17   3      165.36      184.43     41.13 o 
   3  17   3       16.48       38.02     38.09 o 
   5  17   3      380.18      408.66     68.55 o 
   7  17   3      215.37       97.09     51.18 o 
   9  17   3      965.14     1005.42    145.11 o 
  11  17   3      353.33      430.27     80.69 o 
  13  17   3      110.20      101.41     60.63 o 
  15  17   3      776.89      815.32    126.77 o 
 -16  18   3      313.68      390.08    131.50 o 
 -14  18   3       83.98       46.75     88.39 o 
 -12  18   3       14.62       44.11     93.64 o 
 -10  18   3      969.18     1072.24    175.82 o 
  -8  18   3     5341.07     5208.63    320.90 o 
  -6  18   3      819.29     1068.90    168.18 o 
  -4  18   3      347.23      372.19    108.65 o 
  -2  18   3       44.48       26.77     46.87 o 
   0  18   3       48.29       47.04     53.34 o 
   2  18   3      809.16      772.07     71.63 o 
   4  18   3      437.10      515.54     95.52 o 
   6  18   3       37.09      -24.30     39.72 o 
   8  18   3      886.24     1079.05    114.21 o 
  10  18   3     1095.78     1272.56    172.91 o 
  12  18   3      279.81      200.69     99.34 o 
  14  18   3      129.25      115.15     61.32 o 
 -15  19   3      269.83      247.69    113.24 o 
 -13  19   3     1888.70     2432.88    273.22 o 
 -11  19   3      145.54      237.98    113.87 o 
  -9  19   3     1241.43     1172.13    190.70 o 
  -7  19   3        4.15       66.08     74.63 o 
  -5  19   3      133.84       69.81     71.23 o 
  -3  19   3      213.50      188.84     90.66 o 
  -1  19   3       81.11      128.20     59.55 o 
   1  19   3      576.08      583.57     87.71 o 
   3  19   3      964.96      981.21    335.64 o 
   5  19   3       58.39       69.74     49.95 o 
   7  19   3      167.64      126.89     64.41 o 
   9  19   3     2713.00     2855.02    391.41 o 
  11  19   3     1664.43     1619.48    144.85 o 
  13  19   3     1784.92     1854.33    164.25 o 
 -14  20   3        0.50       66.70     97.29 o 
 -12  20   3       58.37       79.97     98.83 o 
 -10  20   3      179.68       19.12     87.86 o 
  -6  20   3      931.47      885.88    169.00 o 
  -4  20   3     1244.98     1288.51    185.45 o 
  -2  20   3        2.52      -46.83     46.83 o 
   0  20   3      460.90      360.40     78.84 o 
   2  20   3      599.59      729.89    206.07 o 
   4  20   3      196.23        3.21     80.90 o 
   6  20   3       22.05       20.92     77.82 o 
   8  20   3       69.82      -19.55     45.94 o 
  10  20   3       79.05      118.00     59.18 o 
  12  20   3        1.96       34.14     56.40 o 
 -11  21   3       97.44      136.81    104.63 o 
  -9  21   3       20.57      -24.09     80.32 o 
  -7  21   3      149.92       50.62     87.75 o 
  -5  21   3       41.90       42.65     84.22 o 
  -3  21   3     2844.21     3126.70    256.11 o 
  -1  21   3      171.83       95.20     63.71 o 
   1  21   3      505.22      515.76     94.35 o 
   3  21   3      525.71      308.70    111.61 o 
   5  21   3       49.07       14.24     91.26 o 
   7  21   3       60.50       17.81     92.92 o 
   9  21   3      132.37        1.81    101.42 o 
  11  21   3      224.68      267.11    125.90 o 
 -10  22   3      337.58      335.32    131.14 o 
  -8  22   3      113.20      134.43    107.69 o 
  -6  22   3      409.13      374.51    125.79 o 
  -4  22   3        4.77       96.36     96.21 o 
  -2  22   3      179.66      252.81    106.39 o 
   0  22   3      105.00       75.70     62.27 o 
   2  22   3       80.00       86.45     96.66 o 
   4  22   3        0.82       94.96     96.05 o 
   6  22   3       68.08       83.95     90.99 o 
   8  22   3      126.04      119.82    103.16 o 
  -7  23   3       65.86       55.97     96.76 o 
  -5  23   3       15.75      -77.52     77.52 o 
  -3  23   3      409.05      370.62    134.72 o 
  -1  23   3      141.83      227.68    117.17 o 
   1  23   3      100.00      -63.88     63.88 o 
   3  23   3       66.64      160.78    109.21 o 
   5  23   3      150.26      -83.84     83.84 o 
   7  23   3        6.80       25.27     93.90 o 
  -4  24   3        1.01        4.64     90.89 o 
  -2  24   3        9.17      -77.67     77.67 o 
   2  24   3       14.38       22.04     87.07 o 
 -22   0   4     1265.97     1204.36    179.46 o 
 -20   0   4      109.11      110.50     66.00 o 
 -18   0   4     9095.20     8914.96    386.20 o 
 -16   0   4     1104.68     1066.18    132.17 o 
 -14   0   4        0.64      -15.59     17.25 o 
 -12   0   4        2.81       54.59     22.54 o 
 -10   0   4      983.42     1145.82     28.67 o 
  -8   0   4        8.83       -0.45     10.52 o 
  -6   0   4     1910.91     1752.51     54.26 o 
  -4   0   4   357996.59   350114.78   6163.61 o 
  -2   0   4   113103.77   112321.00   2044.26 o 
   0   0   4    88353.96    91672.94   1330.20 o 
   2   0   4     1045.10     1105.73     21.32 o 
   4   0   4     1566.42     1406.15     33.76 o 
   6   0   4     3192.41     3657.10     62.23 o 
   8   0   4      668.87      812.44     29.79 o 
  10   0   4      540.89      451.67     25.16 o 
  12   0   4       80.80      110.87     48.29 o 
  14   0   4       12.24       10.63     39.78 o 
  16   0   4      417.46      274.69     78.56 o 
  18   0   4     1421.24     1764.86    197.75 o 
  20   0   4     2042.81     2682.05    257.54 o 
  22   0   4     1691.51     2668.94    270.98 o 
 -23   1   4      158.76       76.28    151.13 o 
 -21   1   4     1924.12     1930.20    152.03 o 
 -19   1   4      431.51      508.29     76.16 o 
 -17   1   4     1251.00     1023.38     94.99 o 
 -15   1   4      872.05      762.53    118.07 o 
 -13   1   4      456.73      400.38     37.15 o 
 -11   1   4      324.79      350.17     16.11 o 
  -9   1   4     5127.68     5327.66     54.43 o 
  -7   1   4      561.83      449.15     24.86 o 
  -5   1   4     3946.31     3889.02     75.46 o 
  -3   1   4    41429.64    44090.04    639.44 o 
  -1   1   4     4649.82     4461.98     84.72 o 
   1   1   4    29799.14    30236.09    225.10 o 
   3   1   4      326.45      221.67      8.79 o 
   5   1   4    13370.45    13963.03     98.81 o 
   7   1   4        1.72        2.94      3.55 o 
   9   1   4     5090.93     5230.72     47.39 o 
  11   1   4      168.90      199.00     21.44 o 
  13   1   4     2439.98     2185.78    177.60 o 
  15   1   4     3883.38     3412.58    147.34 o 
  17   1   4      113.44      195.05     92.41 o 
  19   1   4      590.74      692.82     90.64 o 
  21   1   4       64.30       14.46     42.53 o 
 -22   2   4      816.43      752.53     99.43 o 
 -20   2   4      163.99      137.25    132.10 o 
 -18   2   4       54.27       32.75     33.44 o 
 -16   2   4     1980.90     1989.81    233.98 o 
 -14   2   4       59.40       86.05     20.91 o 
 -12   2   4      622.65      619.17     37.88 o 
 -10   2   4     4289.56     4131.64     42.36 o 
  -8   2   4     2028.94     2164.25     40.44 o 
  -6   2   4      251.74      215.40     15.14 o 
  -4   2   4    15096.93    15199.87    288.60 o 
  -2   2   4     7312.14     7044.18    149.56 o 
   0   2   4      448.34      454.38     11.70 o 
   2   2   4    21744.12    22632.66    167.35 o 
   4   2   4     2511.45     2476.04     27.58 o 
   6   2   4     2785.63     2811.91     30.85 o 
   8   2   4        0.07        3.84      4.77 o 
  10   2   4       78.11       72.91      9.07 o 
  12   2   4       58.13       75.17     21.59 o 
  14   2   4       50.43       89.83     30.56 o 
  16   2   4     4276.48     4171.42    168.93 o 
  18   2   4      265.37      350.33     65.06 o 
  20   2   4       35.64       53.42     45.21 o 
  22   2   4      167.92      368.91     77.33 o 
 -23   3   4      489.45      456.48     85.36 o 
 -21   3   4     1034.87     1196.66    211.07 o 
 -19   3   4      509.28      569.24     80.64 o 
 -17   3   4     1065.35      979.11     94.51 o 
 -15   3   4      553.84      542.38     68.10 o 
 -13   3   4     1251.04     1124.70     51.01 o 
 -11   3   4      247.81      361.70     20.77 o 
  -9   3   4      934.46     1028.80     18.67 o 
  -7   3   4     5946.00     5729.19     64.40 o 
  -5   3   4     1360.63     1390.44     50.47 o 
  -3   3   4       37.15       82.44     12.72 o 
  -1   3   4    20281.12    20262.41    210.95 o 
   1   3   4    28986.38    29427.15    204.21 o 
   3   3   4    14355.42    14694.83    104.05 o 
   5   3   4     3047.08     3653.05     36.49 o 
   7   3   4      292.18      270.72     11.44 o 
   9   3   4     1698.45     1741.55     25.06 o 
  11   3   4      269.16      247.90     26.76 o 
  13   3   4        8.96       32.31     19.47 o 
  15   3   4      658.57      635.49    126.83 o 
  17   3   4      542.19      597.11     80.78 o 
  19   3   4     1885.68     2170.52    156.95 o 
  21   3   4      448.27      501.38     84.40 o 
 -22   4   4      411.25      382.59     77.31 o 
 -20   4   4       70.25       41.68     37.49 o 
 -18   4   4     1841.49     1785.49    171.07 o 
 -16   4   4     2343.17     2227.77    251.24 o 
 -14   4   4      639.05      582.87     42.57 o 
 -12   4   4      568.46      640.94     36.52 o 
 -10   4   4     1228.26     1202.48     24.70 o 
  -8   4   4     1359.37     1379.38     20.24 o 
  -6   4   4     7451.03     7489.97     91.56 o 
  -4   4   4    40253.57    41665.86    595.63 o 
  -2   4   4    21369.75    21605.19    208.61 o 
   0   4   4     4726.38     4766.49     43.27 o 
   2   4   4     7410.68     7885.05     62.62 o 
   4   4   4     2163.39     2377.21     33.97 o 
   6   4   4       68.30       45.63      7.48 o 
   8   4   4     2407.59     2410.65     34.17 o 
  10   4   4     1260.38     1233.52     32.81 o 
  12   4   4     1747.96     1603.08     85.13 o 
  14   4   4      490.06      442.10     64.23 o 
  16   4   4      130.90      136.41     43.69 o 
  18   4   4      997.09      940.99    145.98 o 
  20   4   4       45.74       74.27     72.00 o 
 -23   5   4     1240.92     1411.59    139.50 o 
 -21   5   4      485.06      468.34     77.30 o 
 -19   5   4      374.77      382.14     65.74 o 
 -17   5   4     1327.05     1363.20    111.56 o 
 -15   5   4      896.19      820.34    110.34 o 
 -13   5   4     1680.73     1809.68     58.53 o 
 -11   5   4     1594.25     1689.75     54.82 o 
  -9   5   4        3.47        8.22      5.88 o 
  -7   5   4    25767.26    27114.67    214.61 o 
  -5   5   4      708.62      824.39     17.62 o 
  -3   5   4       36.21       40.94      4.77 o 
  -1   5   4     6784.82     7389.44     77.01 o 
   1   5   4     3143.91     2738.67     27.58 o 
   3   5   4     1255.05     1135.13     20.20 o 
   5   5   4    15030.60    16477.13    120.19 o 
   7   5   4     7127.73     7755.71     75.53 o 
   9   5   4      477.99      623.38     19.80 o 
  11   5   4     5890.63     5537.69    162.55 o 
  13   5   4     4804.91     4763.00    119.47 o 
  15   5   4      346.30      215.69     49.58 o 
  17   5   4     1049.21     1121.91    272.50 o 
  19   5   4      701.25      887.18    101.92 o 
  21   5   4     1012.22     1092.50    120.46 o 
 -22   6   4       29.83        7.15     38.30 o 
 -20   6   4       78.40       76.86     41.28 o 
 -18   6   4      351.71      462.48     84.60 o 
 -16   6   4      229.28      162.28     71.49 o 
 -14   6   4      132.71       80.38     28.04 o 
 -12   6   4      917.20      923.69     45.16 o 
 -10   6   4      947.15      934.65     35.60 o 
  -8   6   4      393.93      518.60     17.25 o 
  -6   6   4      716.81      913.80     21.22 o 
  -4   6   4     2300.80     2205.83     29.66 o 
  -2   6   4    28673.47    30044.08    231.84 o 
   0   6   4     7237.07     8572.39     62.59 o 
   2   6   4      370.27      513.96     12.20 o 
   4   6   4     4271.17     4326.32     44.72 o 
   6   6   4     2904.95     2945.95     35.82 o 
   8   6   4      300.72      276.12     15.84 o 
  10   6   4     9036.46     9189.08    164.24 o 
  12   6   4      119.70      102.94     33.94 o 
  14   6   4      151.36      120.05     30.04 o 
  16   6   4       16.94       38.72     33.21 o 
  18   6   4       11.32       25.72     37.98 o 
  20   6   4        6.24       48.52     43.29 o 
 -21   7   4      477.77      503.32     99.02 o 
 -19   7   4        0.11       -7.06     30.62 o 
 -17   7   4      145.10      159.58     47.54 o 
 -15   7   4      374.06      297.84     44.79 o 
 -13   7   4       24.91       26.96     22.51 o 
 -11   7   4      436.09      363.47     34.25 o 
  -9   7   4     1292.42     1347.05     54.11 o 
  -7   7   4    10969.39    11341.25    108.51 o 
  -5   7   4      605.36      535.35     16.30 o 
  -3   7   4     9562.70    10807.96     99.22 o 
  -1   7   4       15.03       -2.57      3.78 o 
   1   7   4    17864.99    19743.56    133.83 o 
   3   7   4     2131.16     1991.48     25.21 o 
   5   7   4      351.34      343.55     12.42 o 
   7   7   4      175.43      173.64     11.13 o 
   9   7   4     3862.59     4070.93     70.50 o 
  11   7   4     1299.04     1209.39     74.40 o 
  13   7   4       35.89       32.37     22.23 o 
  15   7   4        1.98       19.10     27.16 o 
  17   7   4     1001.98      880.22     94.85 o 
  19   7   4      355.19      474.28    117.26 o 
  21   7   4     1245.31     1115.36    184.05 o 
 -22   8   4      146.12      277.06     66.27 o 
 -20   8   4      143.09      186.90     51.48 o 
 -18   8   4       46.07       92.63     43.11 o 
 -16   8   4     2109.01     2135.25    125.89 o 
 -14   8   4      852.54      806.84     66.44 o 
 -12   8   4        2.71       -9.71     15.17 o 
 -10   8   4      227.09      276.66     31.70 o 
  -8   8   4       88.59       64.42     13.13 o 
  -6   8   4     7273.05     7703.93     85.08 o 
  -4   8   4    11979.38    12513.49    109.60 o 
  -2   8   4    17120.63    17525.84    133.46 o 
   0   8   4      807.21     1057.07     17.47 o 
   2   8   4     4023.94     4526.66     45.92 o 
   4   8   4      208.29      243.73     12.41 o 
   6   8   4        2.42        9.38      6.15 o 
   8   8   4     3974.68     4082.01     66.78 o 
  10   8   4     5577.12     5313.26    121.03 o 
  12   8   4     1006.10     1075.13     73.90 o 
  14   8   4      203.10      174.29     38.85 o 
  16   8   4        1.41        5.15     43.65 o 
  18   8   4      340.08      184.37     81.26 o 
  20   8   4        3.05       83.77     71.45 o 
 -21   9   4      403.53      427.54    143.93 o 
 -19   9   4      770.90      815.68     93.80 o 
 -17   9   4     1212.49     1191.74    106.38 o 
 -15   9   4      496.01      531.06     57.52 o 
 -13   9   4      956.55     1137.70     99.33 o 
 -11   9   4      430.87      431.22     38.85 o 
  -9   9   4     1884.68     1847.25     55.24 o 
  -7   9   4     2251.22     2153.69     62.27 o 
  -5   9   4      247.47      297.11     16.17 o 
  -3   9   4     1261.59     1407.40     21.38 o 
  -1   9   4     2443.89     2306.33     26.56 o 
   1   9   4      626.49      729.66     16.20 o 
   3   9   4       20.45        6.26      6.12 o 
   5   9   4     3980.99     4099.80     46.39 o 
   7   9   4     3805.01     3998.94     71.27 o 
   9   9   4       38.66       40.18     20.76 o 
  11   9   4      419.81      457.69     55.99 o 
  13   9   4     1519.02     1424.40    124.89 o 
  15   9   4      686.64      548.35     81.46 o 
  17   9   4      778.96     1016.01    163.07 o 
  19   9   4      232.04      227.47     96.89 o 
 -20  10   4        0.03       26.27     37.85 o 
 -18  10   4      266.09      195.10     52.49 o 
 -16  10   4       16.21       13.27     28.85 o 
 -14  10   4      333.53      243.41     42.21 o 
 -12  10   4       24.77       53.98     26.77 o 
 -10  10   4      388.66      317.47     34.76 o 
  -8  10   4     1127.63     1123.61     47.35 o 
  -6  10   4       64.64      102.26     15.74 o 
  -4  10   4     5340.49     5282.43     67.07 o 
  -2  10   4     1031.04     1103.63     20.81 o 
   0  10   4     3731.78     3963.81     41.05 o 
   2  10   4     1245.04     1189.87     28.96 o 
   4  10   4     5373.21     5145.41     63.57 o 
   6  10   4       22.94       21.10     10.41 o 
   8  10   4     1749.45     1814.72     94.14 o 
  10  10   4       83.48       69.33     40.29 o 
  12  10   4       26.47       46.17     40.67 o 
  14  10   4      479.97      644.79     85.96 o 
  16  10   4      544.12      545.23     86.85 o 
  18  10   4      296.07      472.86    117.87 o 
  20  10   4      518.88      648.25    143.69 o 
 -21  11   4       38.90       71.45     49.46 o 
 -19  11   4       51.31       65.90     85.25 o 
 -17  11   4       98.87      176.74     41.92 o 
 -15  11   4        1.16      -17.25     25.37 o 
 -13  11   4       90.59       91.10     31.79 o 
 -11  11   4      960.11      864.91     65.97 o 
  -9  11   4     2678.61     2694.26     65.34 o 
  -7  11   4      771.68      700.25     35.95 o 
  -5  11   4       25.08       40.81     10.21 o 
  -3  11   4     9851.34     9803.19    110.01 o 
  -1  11   4      472.53      514.77     18.56 o 
   1  11   4      656.96      772.50     26.36 o 
   3  11   4     5031.58     4872.90     67.08 o 
   5  11   4      593.43      796.56     36.55 o 
   7  11   4      408.92      340.00     56.84 o 
   9  11   4     1973.50     1820.91    112.23 o 
  11  11   4      447.81      418.06     69.10 o 
  13  11   4       48.58      -11.19     96.79 o 
  15  11   4      904.99      791.82     98.71 o 
  17  11   4       58.91       94.92     55.81 o 
  19  11   4       59.93       98.77     74.27 o 
 -20  12   4      104.61      142.11     75.93 o 
 -18  12   4        4.73        2.98     46.44 o 
 -16  12   4      152.32      192.15     42.94 o 
 -14  12   4       31.88       61.15     30.32 o 
 -12  12   4       40.05       55.88     35.96 o 
 -10  12   4       53.44       32.24     19.67 o 
  -8  12   4       10.60       46.28     17.14 o 
  -6  12   4     2590.33     2379.50     47.87 o 
  -4  12   4     9461.34     9229.14     95.89 o 
  -2  12   4     3193.09     3031.45     49.17 o 
   0  12   4      912.54      968.42     26.01 o 
   2  12   4     4784.36     4575.41     75.56 o 
   4  12   4     1233.78      935.43     41.82 o 
   6  12   4      993.02      964.00    103.71 o 
   8  12   4      191.36      258.48     55.71 o 
  10  12   4       56.21       53.69     61.40 o 
  12  12   4        1.18      -11.87     34.07 o 
  14  12   4      539.39      638.73     91.77 o 
  16  12   4      293.22      338.40     74.77 o 
  18  12   4      131.88       73.12     61.09 o 
 -19  13   4       24.85       91.51     57.65 o 
 -17  13   4        8.46       55.17     36.05 o 
 -15  13   4      367.65      307.88     50.52 o 
 -13  13   4      839.75      820.19     71.22 o 
 -11  13   4      540.48      418.25     43.88 o 
  -9  13   4      649.64      681.10     50.26 o 
  -7  13   4      490.15      390.51     32.84 o 
  -5  13   4       44.27       88.38     16.08 o 
  -3  13   4    10345.59    10092.08    141.14 o 
  -1  13   4       68.72       77.56     13.60 o 
   1  13   4     3209.96     3101.95     68.64 o 
   3  13   4      306.35      315.53     35.99 o 
   5  13   4      913.09      890.01     72.75 o 
   7  13   4      414.39      420.23     64.32 o 
   9  13   4     1103.86     1094.74    210.60 o 
  11  13   4      356.96      446.51     71.99 o 
  13  13   4       79.91       74.98     48.01 o 
  15  13   4      915.32      944.59    110.98 o 
  17  13   4      146.03      182.66    127.20 o 
 -18  14   4      454.61      507.45     78.28 o 
 -16  14   4       82.54       29.32     34.94 o 
 -14  14   4       55.77       58.93     30.33 o 
 -12  14   4      235.56      211.82     50.98 o 
 -10  14   4      269.36      310.44     38.30 o 
  -8  14   4      130.97      154.72     29.15 o 
  -6  14   4     3163.65     2776.85    100.77 o 
  -4  14   4      991.51      929.26     40.34 o 
  -2  14   4      188.51      185.07     30.98 o 
   0  14   4       45.24       75.73     17.25 o 
   2  14   4      143.73      218.55     38.58 o 
   4  14   4       36.90       41.57     30.01 o 
   6  14   4       22.12      -18.52     50.14 o 
   8  14   4      147.27      130.03     64.17 o 
  10  14   4       78.77       29.93     43.85 o 
  12  14   4      918.41      897.99    103.11 o 
  14  14   4       11.95       47.86     51.32 o 
  16  14   4       10.67       90.19     58.76 o 
  18  14   4        1.35       80.05     79.76 o 
 -19  15   4      416.97      391.30     83.27 o 
 -17  15   4      139.20       71.51    155.17 o 
 -15  15   4     1009.03     1131.10    101.33 o 
 -13  15   4        1.16       33.97     27.32 o 
 -11  15   4        8.71      -16.77     20.66 o 
  -9  15   4      600.99      565.71     57.37 o 
  -7  15   4      195.26      226.99     54.78 o 
  -5  15   4       15.01       25.18     28.76 o 
  -3  15   4     1341.69     1102.34     81.17 o 
  -1  15   4      728.96      615.87     59.86 o 
   1  15   4      147.75      167.04     38.11 o 
   3  15   4      695.72      615.78     60.20 o 
   5  15   4       50.91       87.13     41.08 o 
   7  15   4      424.60      460.76     72.19 o 
   9  15   4      428.19      380.65     70.67 o 
  11  15   4      814.60      678.07     93.51 o 
  13  15   4      394.55      445.97     95.08 o 
  15  15   4      195.58      331.76     81.12 o 
  17  15   4       12.07      -33.53     46.52 o 
 -18  16   4       24.33       -5.30     84.38 o 
 -16  16   4     1424.84     1536.29    207.51 o 
 -14  16   4       27.50       19.65     84.21 o 
 -12  16   4      561.17      487.92     95.06 o 
 -10  16   4      821.85      822.16     77.55 o 
  -8  16   4      391.90      532.15     56.92 o 
  -6  16   4      449.59      555.45     88.69 o 
  -4  16   4        5.05       18.27     28.44 o 
  -2  16   4       71.95       54.73     33.16 o 
   0  16   4        2.15        3.84     28.07 o 
   2  16   4        0.88       34.56     30.73 o 
   4  16   4      297.61      278.86     46.70 o 
   6  16   4      342.66      285.98     62.31 o 
   8  16   4      142.65      136.53     54.16 o 
  10  16   4       63.54       53.46     79.27 o 
  12  16   4      411.57      440.13     85.79 o 
  14  16   4      366.59      299.50    132.93 o 
  16  16   4      177.88      132.47     76.74 o 
 -17  17   4     1941.48     1766.67    226.71 o 
 -15  17   4      276.52      331.16    126.65 o 
 -13  17   4       83.29      212.34    101.41 o 
 -11  17   4      523.04      461.04    125.68 o 
  -9  17   4        0.05      -31.21     31.21 o 
  -7  17   4       65.99      115.48     46.99 o 
  -5  17   4      390.49      494.20    187.62 o 
  -3  17   4     1328.42     1246.29     86.07 o 
  -1  17   4       29.35       56.81     33.42 o 
   1  17   4      203.81      290.92     47.96 o 
   3  17   4      454.09      605.60     65.03 o 
   5  17   4        0.07      -30.30     30.30 o 
   7  17   4       77.35      122.80     97.74 o 
   9  17   4       34.23       -1.56     39.10 o 
  11  17   4     1771.89     1835.13    151.45 o 
  13  17   4       22.62       16.76     65.03 o 
  15  17   4      293.14      210.01    116.67 o 
 -16  18   4      576.79      519.16    138.63 o 
 -14  18   4      179.88      138.30    100.09 o 
 -12  18   4      946.72      619.32    152.71 o 
 -10  18   4      195.90       20.97     82.26 o 
  -8  18   4      855.65      710.04    139.81 o 
  -6  18   4      715.90     1016.81    165.93 o 
  -4  18   4       15.85      -32.97     37.70 o 
  -2  18   4       76.23       48.97     34.71 o 
   0  18   4     4550.16     4525.80    147.03 o 
   2  18   4      788.17      881.23    102.85 o 
   4  18   4      215.73      203.11     57.90 o 
   6  18   4      253.36      254.09     64.04 o 
   8  18   4        6.51      -30.86     42.10 o 
  10  18   4       74.67       88.20     53.99 o 
  12  18   4        5.09       44.38     53.70 o 
  14  18   4      323.72      425.33     88.83 o 
 -15  19   4      328.12      177.31    107.84 o 
 -13  19   4        0.27       51.06     91.97 o 
 -11  19   4      183.74      113.59     90.15 o 
  -9  19   4       81.46       14.31     73.98 o 
  -7  19   4      226.33      167.01     90.27 o 
  -5  19   4      400.13      518.26    128.71 o 
  -3  19   4      219.30      316.01    109.83 o 
  -1  19   4      826.32      870.90     81.69 o 
   1  19   4       81.11       49.67     37.27 o 
   3  19   4        0.23      -25.86     40.34 o 
   5  19   4      169.77      170.97     61.14 o 
   7  19   4       78.81       77.00     53.86 o 
   9  19   4        1.14       44.98     52.76 o 
  11  19   4       92.86       69.63     87.17 o 
  13  19   4      144.14      125.37     96.06 o 
 -14  20   4       70.76      183.04    108.78 o 
 -12  20   4        2.11       35.59     85.70 o 
 -10  20   4       94.17      160.48    104.05 o 
  -8  20   4      120.09       77.25     91.34 o 
  -6  20   4       12.46       55.19     87.20 o 
  -4  20   4       11.55      103.10     86.96 o 
  -2  20   4      378.32      308.71    107.97 o 
   0  20   4      105.19      101.84     68.74 o 
   2  20   4       13.01       -9.17     50.33 o 
   4  20   4       18.48       58.18     59.09 o 
   6  20   4     1275.87     1370.43    131.14 o 
   8  20   4       83.36        5.81     48.31 o 
  10  20   4     1038.90     1058.62    124.90 o 
  12  20   4      934.09      943.75    121.69 o 
 -11  21   4        7.79       60.90     93.11 o 
  -9  21   4      774.21      787.34    170.81 o 
  -7  21   4       12.47      108.94     99.86 o 
  -5  21   4      259.26      376.86    127.61 o 
  -3  21   4     1659.78     1725.49    218.52 o 
  -1  21   4     1151.94     1172.89    204.05 o 
   1  21   4      309.63      349.54     79.28 o 
   3  21   4     1197.48     1276.93    192.51 o 
   5  21   4       71.45      -23.25     88.52 o 
   7  21   4      123.64       89.76    107.03 o 
   9  21   4      343.68      315.53     93.02 o 
 -10  22   4       31.65      -84.50     84.50 o 
  -8  22   4      369.54      315.47    128.16 o 
  -6  22   4        8.27      -65.44     80.92 o 
  -4  22   4        6.38      -28.47     78.92 o 
  -2  22   4      358.70      461.55    132.36 o 
   0  22   4      933.58      793.32    109.80 o 
   2  22   4      550.40      244.14    115.42 o 
   4  22   4       17.83       63.35     88.83 o 
   6  22   4       22.54      135.22    102.39 o 
   8  22   4       71.29      -40.70     92.38 o 
  -7  23   4       35.57       60.81     93.41 o 
  -5  23   4      467.08      258.05    121.53 o 
  -3  23   4     2415.34     2671.45    288.96 o 
  -1  23   4       92.69      114.72    103.03 o 
   1  23   4      531.34      556.79    144.81 o 
   3  23   4        0.19       58.01     95.40 o 
   5  23   4       30.19      -76.02     76.02 o 
  -4  24   4      200.78      541.89    153.63 o 
  -2  24   4       12.48       76.34     93.00 o 
   2  24   4      203.25      130.25    110.43 o 
 -23   1   5     1307.26     1331.80    134.73 o 
 -21   1   5     2869.56     2436.74    169.57 o 
 -19   1   5     1660.59     1338.28    118.88 o 
 -17   1   5      505.50      440.13     66.63 o 
 -15   1   5      450.33      366.80    105.91 o 
 -13   1   5      280.13      263.04     27.36 o 
 -11   1   5       99.59       98.03      7.56 o 
  -9   1   5      145.14      155.33     16.35 o 
  -7   1   5       19.29       21.14      6.58 o 
  -5   1   5    26311.94    28346.63    325.23 o 
  -3   1   5     7392.99     7139.21    126.17 o 
  -1   1   5    19471.65    19421.96    301.38 o 
   1   1   5      144.77      153.41      6.53 o 
   3   1   5     6307.14     6857.70     57.87 o 
   5   1   5        8.77       14.66      4.18 o 
   7   1   5        3.32        4.01      4.23 o 
   9   1   5      245.69      198.03     10.37 o 
  11   1   5      115.86      146.31     30.43 o 
  13   1   5      647.32      720.89    141.55 o 
  15   1   5      302.32      319.22     58.78 o 
  17   1   5      123.51       70.92     44.14 o 
  19   1   5      305.56      316.82     67.11 o 
  21   1   5      348.90      418.15     81.48 o 
 -22   2   5      820.71      696.13    159.76 o 
 -20   2   5     1009.03     1046.75    121.58 o 
 -18   2   5       16.62       82.99     39.41 o 
 -16   2   5       80.20       52.48     29.82 o 
 -14   2   5     2173.53     2217.78    129.03 o 
 -12   2   5      603.37      602.06     60.20 o 
 -10   2   5     2894.77     3175.47     39.82 o 
  -8   2   5     3204.63     3223.69     58.81 o 
  -6   2   5     4778.41     4993.11     84.49 o 
  -4   2   5     1126.85     1437.25     41.66 o 
  -2   2   5    26748.99    27676.38    353.63 o 
   0   2   5    17709.07    17439.55    156.12 o 
   2   2   5      325.31      350.64      9.23 o 
   4   2   5      593.64      592.73     18.65 o 
   6   2   5     1272.63     1306.95     19.81 o 
   8   2   5      152.34      185.49      9.47 o 
  10   2   5       75.77       35.64     10.12 o 
  12   2   5        5.99       89.14     27.04 o 
  14   2   5       49.09       31.03     39.04 o 
  16   2   5       13.61       42.45     34.77 o 
  18   2   5       14.65       45.57     38.08 o 
  20   2   5        0.08       51.03     41.33 o 
 -23   3   5      482.43      504.41     89.37 o 
 -21   3   5       25.51       29.60     68.80 o 
 -19   3   5        6.52        1.58     42.06 o 
 -17   3   5       73.97       58.64     31.57 o 
 -15   3   5     1939.92     1794.83    109.35 o 
 -13   3   5      316.66      283.19     28.09 o 
 -11   3   5     2787.34     3038.24     45.63 o 
  -9   3   5     1709.92     1690.85     27.00 o 
  -7   3   5       58.95       67.79     16.49 o 
  -5   3   5     4665.13     5130.38     86.61 o 
  -3   3   5     2145.47     2300.46     72.44 o 
  -1   3   5       28.57       17.37      3.93 o 
   1   3   5     6151.20     6400.48     63.95 o 
   3   3   5     6620.87     7512.82     61.60 o 
   5   3   5     6372.48     6518.72     51.41 o 
   7   3   5      128.17      149.08      8.62 o 
   9   3   5     2765.27     2891.08     36.00 o 
  11   3   5       33.65       66.88     18.75 o 
  13   3   5      458.48      467.01     65.41 o 
  15   3   5      226.08      302.99     57.33 o 
  17   3   5      150.39      146.88     48.77 o 
  19   3   5     1284.98     1582.66    134.43 o 
  21   3   5      200.80      449.39     83.44 o 
 -22   4   5       10.03       12.25     37.06 o 
 -20   4   5      456.52      414.67    123.30 o 
 -18   4   5      261.61      236.06     51.42 o 
 -16   4   5        4.10       21.92     25.64 o 
 -14   4   5        4.33       16.71     15.20 o 
 -12   4   5     6277.43     6231.93    109.76 o 
 -10   4   5      139.32      151.87      9.63 o 
  -8   4   5       24.84       14.25      7.06 o 
  -6   4   5       75.03       73.49     13.08 o 
  -4   4   5     2885.35     2865.13     71.04 o 
  -2   4   5     1253.40     1342.14     21.30 o 
   0   4   5     1196.44     1191.08     18.35 o 
   2   4   5     3851.42     4167.27     38.54 o 
   4   4   5     6820.45     6942.19     60.48 o 
   6   4   5    11918.87    11659.20     91.44 o 
   8   4   5      155.27      110.61      8.49 o 
  10   4   5     2675.97     2479.11    107.44 o 
  12   4   5     3350.30     3120.29    104.11 o 
  14   4   5       26.77       16.93     27.58 o 
  16   4   5       20.44      -22.02     27.49 o 
  18   4   5       97.62      102.02     43.14 o 
  20   4   5      113.88      152.00     58.12 o 
 -23   5   5      270.62      301.92     69.68 o 
 -21   5   5      102.09       95.51     46.68 o 
 -19   5   5      608.27      668.75     87.58 o 
 -17   5   5        8.92        9.30     27.66 o 
 -15   5   5      416.03      343.73     54.12 o 
 -13   5   5      421.42      369.35     31.82 o 
 -11   5   5       31.88       11.16     10.52 o 
  -9   5   5     1185.38     1213.68     21.29 o 
  -7   5   5      998.92     1183.36     23.12 o 
  -5   5   5     1086.49      928.42     18.86 o 
  -3   5   5     7659.39     7909.53     87.23 o 
  -1   5   5    19979.45    21170.07    196.56 o 
   1   5   5      104.78       50.45      4.68 o 
   3   5   5     7376.01     7664.14     62.74 o 
   5   5   5        7.40       19.35      5.24 o 
   7   5   5        4.89        7.12      5.85 o 
   9   5   5        3.73       10.08      6.95 o 
  11   5   5     1019.85     1029.36     58.29 o 
  13   5   5      452.64      463.65     51.55 o 
  15   5   5       23.89       93.05     37.00 o 
  17   5   5      199.81      119.56     47.07 o 
  19   5   5        5.19       -8.50     36.72 o 
  21   5   5       33.58       17.59     65.32 o 
 -22   6   5      192.87      186.68     57.87 o 
 -20   6   5       26.79       44.22     35.18 o 
 -18   6   5      397.80      490.26     71.56 o 
 -16   6   5     1104.01      938.93     89.79 o 
 -14   6   5      210.55      128.14     32.56 o 
 -12   6   5        4.28        5.33     12.02 o 
 -10   6   5       85.32       62.10     11.64 o 
  -8   6   5      142.21      122.97      8.72 o 
  -6   6   5     1974.60     2365.84     32.31 o 
  -4   6   5     6524.98     7127.50     68.17 o 
  -2   6   5     4450.05     4584.55     49.10 o 
   0   6   5     1277.95     1079.01     17.69 o 
   2   6   5     2707.62     2904.46     30.59 o 
   4   6   5      376.24      524.56     15.14 o 
   6   6   5      107.01       67.58      7.30 o 
   8   6   5     3345.36     3443.17     39.68 o 
  10   6   5     3930.84     4135.69     81.01 o 
  12   6   5     1196.06     1214.45     66.42 o 
  14   6   5     1240.68     1319.08     86.05 o 
  16   6   5      533.83      484.17     71.76 o 
  18   6   5      205.21      202.96     64.95 o 
  20   6   5      157.67       33.42     65.83 o 
 -23   7   5       20.42      -16.88     38.98 o 
 -21   7   5       32.04       62.71     43.77 o 
 -19   7   5       35.90       68.91     38.92 o 
 -17   7   5     4091.84     3578.97    197.55 o 
 -15   7   5      897.62     1006.15     74.29 o 
 -13   7   5       81.10      122.80     29.18 o 
 -11   7   5       53.44       12.71     17.23 o 
  -9   7   5      977.64     1020.07     44.32 o 
  -7   7   5      251.85      298.46     13.73 o 
  -5   7   5     2972.83     3044.22     37.43 o 
  -3   7   5        4.36       -4.68      4.68 o 
  -1   7   5     1496.53     1883.82     24.16 o 
   1   7   5       17.13       11.50      4.26 o 
   3   7   5       33.26        6.84      4.59 o 
   5   7   5     1467.43     1394.31     23.81 o 
   7   7   5    17098.12    16667.94    132.23 o 
   9   7   5     1586.50     1698.00     73.03 o 
  11   7   5      988.38      958.88     57.82 o 
  13   7   5       39.31       34.05     25.69 o 
  15   7   5       14.87       40.93     30.89 o 
  17   7   5        8.87      -24.21     42.57 o 
  19   7   5       11.42       24.41     61.38 o 
 -22   8   5      536.82      603.31     91.78 o 
 -20   8   5       50.95       78.05     42.52 o 
 -18   8   5        0.70      -12.11     26.95 o 
 -16   8   5       34.39       17.81     24.88 o 
 -14   8   5      268.64      224.67     38.88 o 
 -12   8   5      106.65      135.94     26.53 o 
 -10   8   5      168.20      139.46     22.25 o 
  -8   8   5     1680.92     1769.13     53.43 o 
  -6   8   5    10260.34    11043.45    102.24 o 
  -4   8   5     3199.68     3504.47     41.27 o 
  -2   8   5     1824.14     1860.68     31.33 o 
   0   8   5    10449.85    10887.56     79.67 o 
   2   8   5    12517.20    13362.12    101.76 o 
   4   8   5     8388.98     8620.72     73.72 o 
   6   8   5     2408.52     2437.69     32.84 o 
   8   8   5     1073.41     1130.76     42.17 o 
  10   8   5     3118.31     2852.64    109.38 o 
  12   8   5     8005.64     8010.07    247.68 o 
  14   8   5     4482.68     4162.03    176.05 o 
  16   8   5       32.97       46.17     48.81 o 
  18   8   5      178.82      219.88     88.45 o 
  20   8   5      231.57      254.35    100.31 o 
 -21   9   5      335.48      429.55     77.19 o 
 -19   9   5     1733.64     1588.93    247.75 o 
 -17   9   5     2110.25     2052.76    139.99 o 
 -15   9   5     1832.18     1832.07    104.46 o 
 -13   9   5     1355.01     1435.79     86.37 o 
 -11   9   5      113.88      111.96     26.57 o 
  -9   9   5      755.49      793.89     41.78 o 
  -7   9   5     2744.81     2862.68     55.04 o 
  -5   9   5      142.72      199.97     15.39 o 
  -3   9   5     3318.17     3361.51     44.72 o 
  -1   9   5      510.91      476.52     15.88 o 
   1   9   5     4895.84     4968.01     47.11 o 
   3   9   5     2147.27     2068.91     29.56 o 
   5   9   5     5195.99     5180.05     55.34 o 
   7   9   5     2255.19     2106.88     50.47 o 
   9   9   5       59.66       64.35     25.68 o 
  11   9   5     3198.73     3092.99    270.63 o 
  13   9   5      881.31     1124.23    249.73 o 
  15   9   5       50.26       15.34     40.97 o 
  17   9   5      333.62      306.33     98.75 o 
  19   9   5       12.34       97.22     70.64 o 
 -20  10   5       54.41       94.35     48.97 o 
 -18  10   5      554.55      626.37     83.53 o 
 -16  10   5      521.05      496.84     59.01 o 
 -14  10   5      412.05      420.38     51.94 o 
 -12  10   5      644.74      670.14     58.94 o 
 -10  10   5      186.22      171.29     31.02 o 
  -8  10   5       43.70       69.71     15.98 o 
  -6  10   5      417.61      362.66     23.13 o 
  -4  10   5      491.29      503.22     24.29 o 
  -2  10   5     7661.05     7841.41     80.83 o 
   0  10   5        7.31        2.20      4.74 o 
   2  10   5     5724.21     6262.99     60.28 o 
   4  10   5     5536.54     5499.07     65.49 o 
   6  10   5     1852.69     1729.71     47.21 o 
   8  10   5     5866.46     5675.91    194.76 o 
  10  10   5     1565.73     1162.88    101.87 o 
  12  10   5      431.82      432.10     71.24 o 
  14  10   5      105.05      104.73     51.25 o 
  16  10   5      471.73      433.83     81.23 o 
  18  10   5     2245.76     3042.33    296.94 o 
 -21  11   5        0.21        2.54     52.94 o 
 -19  11   5      506.26      776.39    138.15 o 
 -17  11   5      569.55      671.24     70.53 o 
 -15  11   5     1733.69     1689.64    139.86 o 
 -13  11   5       29.46       70.23     29.06 o 
 -11  11   5        4.03       35.34     38.23 o 
  -9  11   5        9.33       21.55     14.53 o 
  -7  11   5       24.30       39.41     14.70 o 
  -5  11   5      743.55      731.06     32.57 o 
  -3  11   5      200.59      186.61     15.65 o 
  -1  11   5        3.95        7.46      8.63 o 
   1  11   5     1637.19     1442.67     29.89 o 
   3  11   5    17542.50    17176.41    163.80 o 
   5  11   5      268.48      290.71     25.39 o 
   7  11   5     5863.92     5345.40    183.93 o 
   9  11   5     1679.13     1542.13    117.46 o 
  11  11   5       10.86       34.74     38.74 o 
  13  11   5      184.97      261.39     96.06 o 
  15  11   5      421.40      374.36     77.55 o 
  17  11   5      362.23      442.90     83.52 o 
  19  11   5      200.03       80.00     84.78 o 
 -20  12   5      869.49     1020.57    112.35 o 
 -18  12   5      146.79      185.74     45.60 o 
 -16  12   5      850.14      965.60    142.83 o 
 -14  12   5      316.40      295.06     47.82 o 
 -12  12   5      816.29      827.23     69.09 o 
 -10  12   5        2.18      -15.95     15.95 o 
  -8  12   5        0.04       -3.99     12.95 o 
  -6  12   5      340.53      343.94     44.94 o 
  -4  12   5      218.44      256.90     19.26 o 
  -2  12   5      178.97      226.12     15.31 o 
   0  12   5     6080.07     6129.53     91.66 o 
   2  12   5     7182.93     7077.42    108.55 o 
   4  12   5     1228.82     1226.96     63.84 o 
   6  12   5     3169.37     3507.12    213.54 o 
   8  12   5       19.48      -15.64     33.58 o 
  10  12   5      319.09      452.55     71.46 o 
  12  12   5      261.81      237.23     62.39 o 
  14  12   5       21.71       -1.89     44.72 o 
  16  12   5      799.35     1050.58    164.45 o 
  18  12   5       45.40        5.80     48.12 o 
 -19  13   5     1279.55     1319.02    134.29 o 
 -17  13   5      375.85      377.80     57.92 o 
 -15  13   5     1684.20     1773.14    109.93 o 
 -13  13   5       51.23      116.74     30.90 o 
 -11  13   5      639.44      784.42     58.23 o 
  -9  13   5      237.53      288.25     35.86 o 
  -7  13   5      179.37      197.56     33.39 o 
  -5  13   5     2997.05     3180.77     70.85 o 
  -3  13   5    11893.92    11513.67    157.34 o 
  -1  13   5     7122.79     6662.29    111.07 o 
   1  13   5     1003.61     1174.69     44.03 o 
   3  13   5      615.46      478.80     58.89 o 
   5  13   5     1299.94     1511.72     88.11 o 
   7  13   5      347.87      402.44     98.99 o 
   9  13   5       31.29       21.49     37.04 o 
  11  13   5      225.64      162.36     94.15 o 
  13  13   5      574.78      776.77    101.68 o 
  15  13   5      210.76      152.46     65.13 o 
  17  13   5      453.03      343.79     80.71 o 
 -18  14   5      138.33      174.20     47.59 o 
 -16  14   5      574.10      567.65     57.63 o 
 -14  14   5     1266.59     1466.76     84.95 o 
 -12  14   5       93.07       80.42     27.61 o 
 -10  14   5     1015.06     1078.45     78.77 o 
  -8  14   5      426.80      430.28     49.23 o 
  -6  14   5       29.72       42.78     22.88 o 
  -4  14   5     2135.80     1826.07     62.40 o 
  -2  14   5      185.83      201.14     28.39 o 
   0  14   5     1937.65     1977.14    105.03 o 
   2  14   5     1194.04     1053.96     62.61 o 
   4  14   5     4683.05     3830.61    189.26 o 
   6  14   5     5599.32     5306.39    192.25 o 
   8  14   5     3061.62     3008.94    147.64 o 
  10  14   5      453.90      527.08    120.87 o 
  12  14   5       27.83       39.60     59.85 o 
  14  14   5       48.11       30.85     52.01 o 
  16  14   5        1.39       75.38     53.90 o 
 -19  15   5       34.68       45.32     53.34 o 
 -17  15   5      184.49      153.88     40.70 o 
 -15  15   5      589.09      712.39     75.68 o 
 -13  15   5        6.84       65.42     36.56 o 
 -11  15   5       35.56       73.32     37.05 o 
  -9  15   5      273.27      207.80     41.72 o 
  -7  15   5        1.48      -23.60     23.60 o 
  -5  15   5      778.40      838.85     67.98 o 
  -3  15   5       47.76       73.22     27.82 o 
  -1  15   5     4329.92     4307.61    156.94 o 
   1  15   5     1407.01     1549.49     91.44 o 
   3  15   5       13.69        7.01     27.87 o 
   5  15   5     1686.45     1834.05    129.73 o 
   7  15   5     1425.68     1650.08    128.75 o 
   9  15   5     2897.54     2756.72    169.55 o 
  11  15   5      113.94      119.50     61.20 o 
  13  15   5        2.46       23.61     44.90 o 
  15  15   5      384.59      459.06     84.62 o 
 -18  16   5      431.43      532.69    137.82 o 
 -16  16   5      182.79      261.53    108.52 o 
 -14  16   5     1895.79     2195.79    231.75 o 
 -12  16   5       15.87       31.39     31.97 o 
 -10  16   5     1164.67     1013.24     79.79 o 
  -8  16   5      114.98       89.66     30.93 o 
  -6  16   5      190.87      168.02     51.19 o 
  -4  16   5     3389.99     3053.40    113.57 o 
  -2  16   5      149.93      151.73     52.20 o 
   0  16   5     3167.27     3283.46    117.74 o 
   2  16   5      774.75      716.16     67.94 o 
   4  16   5      785.04      833.89     91.53 o 
   6  16   5     1193.07     1351.30    117.36 o 
   8  16   5     1129.26     1242.45    119.53 o 
  10  16   5      891.36     1120.80    117.76 o 
  12  16   5       11.00      -14.87     42.80 o 
  14  16   5        4.01      119.12     92.46 o 
  16  16   5        4.05      -12.37     52.46 o 
 -15  17   5      133.67      108.08     91.23 o 
 -13  17   5     2710.16     2943.85    282.75 o 
 -11  17   5      364.19      334.22     61.05 o 
  -9  17   5     1274.46     1366.69     92.10 o 
  -7  17   5      109.64       22.59     48.80 o 
  -5  17   5     1816.14     1944.16    120.70 o 
  -3  17   5     3475.78     3345.70    122.92 o 
  -1  17   5        6.30       30.14     33.56 o 
   1  17   5       31.68       93.63     37.34 o 
   3  17   5     3410.80     3338.80    229.22 o 
   5  17   5      427.42      454.12     75.76 o 
   7  17   5      742.23      709.66     94.31 o 
   9  17   5        5.34      -27.12     41.57 o 
  11  17   5        2.98      -26.80     44.37 o 
  13  17   5       40.66       74.87     57.61 o 
  15  17   5       21.14       66.60     58.54 o 
 -16  18   5        3.72       82.92     97.32 o 
 -14  18   5      508.39      321.78    119.01 o 
 -12  18   5     3953.23     3634.23    276.17 o 
 -10  18   5      141.29      215.12    108.02 o 
  -8  18   5       59.41       85.91     71.90 o 
  -6  18   5      399.19      378.22     70.64 o 
  -4  18   5      127.30       93.54     54.43 o 
  -2  18   5       73.93       86.66     50.24 o 
   0  18   5      235.16      388.19     57.78 o 
   2  18   5     2748.15     2799.31    118.07 o 
   4  18   5     2156.03     1986.54    143.52 o 
   6  18   5     1226.03     1109.26    114.50 o 
   8  18   5       54.10       80.70     77.18 o 
  10  18   5      723.33      871.82    113.52 o 
  12  18   5      108.49       38.43     54.01 o 
  14  18   5       25.72       83.43     64.37 o 
 -15  19   5      525.43      584.75    150.00 o 
 -13  19   5      487.78      459.36    137.92 o 
 -11  19   5       73.60      172.87     97.08 o 
  -9  19   5     1603.88     1561.59    208.97 o 
  -7  19   5        5.96       14.44     68.03 o 
  -5  19   5      111.79       85.81     83.89 o 
  -3  19   5        2.04      -12.69     42.15 o 
  -1  19   5      612.35      583.07     66.92 o 
   1  19   5        3.93       25.21     37.05 o 
   3  19   5       40.18       10.94     43.00 o 
   5  19   5     1242.65     1410.95    254.29 o 
   7  19   5     1928.79     1996.16    157.82 o 
   9  19   5      528.08      481.20    159.78 o 
  11  19   5      475.44      491.25    205.30 o 
  13  19   5       99.66        9.66     58.26 o 
 -12  20   5      121.16      153.68    101.74 o 
 -10  20   5       36.18       87.46     89.17 o 
  -8  20   5      527.81      657.35    157.65 o 
  -6  20   5     2136.58     2417.91    264.88 o 
  -4  20   5       19.04       32.77     72.86 o 
  -2  20   5      865.01      901.91    108.13 o 
   0  20   5     1693.45     1575.46    106.67 o 
   2  20   5      801.41      927.34     86.68 o 
   4  20   5      555.75      576.25     88.20 o 
   6  20   5      492.93      711.30     99.70 o 
   8  20   5       77.08       83.19     54.24 o 
  10  20   5      219.37      191.87     94.71 o 
 -11  21   5      104.94      170.34    113.17 o 
  -9  21   5      189.90      163.08    111.00 o 
  -7  21   5      230.11       61.00     93.21 o 
  -5  21   5     1639.30     1794.41    230.55 o 
  -3  21   5      800.28     1040.72    178.19 o 
  -1  21   5       37.09       74.66     60.01 o 
   1  21   5       25.82       17.45     56.18 o 
   3  21   5       58.40       62.09     88.79 o 
   5  21   5      433.06      330.58     77.43 o 
   7  21   5      126.14      100.84     57.97 o 
   9  21   5       58.68       19.60     54.71 o 
 -10  22   5        2.81       34.36     90.61 o 
  -8  22   5       82.45      207.97    111.77 o 
  -6  22   5       80.16      235.12    119.65 o 
  -4  22   5        8.69       14.98     89.47 o 
  -2  22   5      108.76      217.90    105.96 o 
   0  22   5      333.77      193.07     71.58 o 
   2  22   5      615.55      588.70    148.58 o 
   4  22   5      605.64      807.73    168.02 o 
   6  22   5       29.77      123.37    105.86 o 
   8  22   5      811.74      843.33    180.30 o 
  -7  23   5      120.31      190.39    114.94 o 
  -5  23   5      516.70      543.08    146.84 o 
  -3  23   5      444.18      578.86    148.73 o 
  -1  23   5        8.14       63.97     92.57 o 
   1  23   5      785.10      981.60    176.24 o 
   3  23   5        0.09        9.99     89.76 o 
   5  23   5      252.38      241.14    120.33 o 
  -4  24   5       58.81       86.75     94.71 o 
  -2  24   5        8.65      -39.19     79.18 o 
 -24   0   6     1234.93     1395.65    198.27 o 
 -22   0   6       18.52       26.46     58.92 o 
 -20   0   6     2151.14     1886.62    204.20 o 
 -18   0   6     7290.33     7510.94    345.67 o 
 -16   0   6      227.18      245.42     71.39 o 
 -14   0   6     1284.36     1218.57     73.26 o 
 -12   0   6      455.03      484.18     29.42 o 
 -10   0   6     1149.24     1126.18     49.14 o 
  -8   0   6     5064.38     5929.30    141.72 o 
  -6   0   6    25483.73    27988.05    513.88 o 
  -4   0   6     4779.35     4775.16     94.29 o 
  -2   0   6      534.24      609.98     34.01 o 
   0   0   6     3053.04     2931.52     60.80 o 
   2   0   6     1466.22     1530.67     27.27 o 
   4   0   6     7301.89     9105.49     92.76 o 
   6   0   6      430.97      328.59     16.38 o 
   8   0   6     5600.20     6073.09     83.24 o 
  10   0   6     4575.43     4707.47    107.88 o 
  12   0   6        3.68       -4.63     31.94 o 
  14   0   6     4452.01     4543.01    240.02 o 
  16   0   6       48.53       -8.68     41.31 o 
  18   0   6        2.34      -18.82     49.04 o 
  20   0   6        0.44        7.94     53.10 o 
 -23   1   6       74.70       84.52     90.70 o 
 -21   1   6      305.08      335.58     69.57 o 
 -19   1   6       82.22       61.55     40.33 o 
 -17   1   6     2220.60     2186.28    128.64 o 
 -15   1   6     6319.87     6167.85    131.60 o 
 -13   1   6     5167.27     5042.13    104.79 o 
 -11   1   6     3138.80     3064.31     45.84 o 
  -9   1   6     2363.18     2149.98     50.46 o 
  -7   1   6     4223.63     4127.00     84.38 o 
  -5   1   6      365.09      408.18     20.21 o 
  -3   1   6     1933.86     2075.61     46.44 o 
  -1   1   6     8627.54     8562.76    129.64 o 
   1   1   6     3301.68     3448.68     42.23 o 
   3   1   6    15985.96    16412.87    105.85 o 
   5   1   6    31890.00    33375.69    212.26 o 
   7   1   6        5.90        6.29      4.77 o 
   9   1   6      834.20      767.52     19.79 o 
  11   1   6     2233.97     1947.06     66.44 o 
  13   1   6     1229.74     1331.20    125.08 o 
  15   1   6     1476.08     1669.41    122.41 o 
  17   1   6      114.57      114.32     45.92 o 
  19   1   6      165.36       83.25     44.90 o 
  21   1   6      279.10      325.00     73.02 o 
 -22   2   6       10.26      -19.92     36.24 o 
 -20   2   6      967.45     1204.66    193.73 o 
 -18   2   6        1.20      -22.56     22.56 o 
 -16   2   6     1091.64     1057.10     94.83 o 
 -14   2   6     3456.39     3247.03     85.14 o 
 -12   2   6      886.70      909.49     36.68 o 
 -10   2   6       55.82       91.98     11.89 o 
  -8   2   6     5184.24     5729.64     80.46 o 
  -6   2   6     4912.42     5188.89     80.01 o 
  -4   2   6      506.60      649.98     25.77 o 
  -2   2   6     9967.34    10806.07    140.41 o 
   0   2   6     2370.64     2390.61     27.48 o 
   2   2   6      351.86      371.15     11.10 o 
   4   2   6     5270.00     5301.86     44.35 o 
   6   2   6     7228.78     7169.01     61.99 o 
   8   2   6     3222.93     2850.76     34.01 o 
  10   2   6     3993.60     3655.33     98.54 o 
  12   2   6      839.12      793.97     72.64 o 
  14   2   6     2441.94     2189.77    114.01 o 
  16   2   6     1520.33     1460.68    117.56 o 
  18   2   6      120.76      242.12     58.82 o 
  20   2   6      700.91      773.86    159.32 o 
 -23   3   6        0.41        9.86     40.06 o 
 -21   3   6      195.26      142.40     52.01 o 
 -19   3   6     1743.17     1536.26    248.08 o 
 -17   3   6      256.52      312.45     63.31 o 
 -15   3   6     1527.04     1428.35    129.61 o 
 -13   3   6     2389.73     2199.26     63.86 o 
 -11   3   6      944.29      926.27     25.64 o 
  -9   3   6    13275.29    13874.41    183.11 o 
  -7   3   6      317.28      211.35     17.04 o 
  -5   3   6        9.35        8.48      7.13 o 
  -3   3   6     1649.44     1702.12     39.52 o 
  -1   3   6      195.32      167.52      9.06 o 
   1   3   6     1015.71     1050.87     17.89 o 
   3   3   6     5458.79     5391.68     45.44 o 
   5   3   6     7344.78     6811.36     58.87 o 
   7   3   6     2063.88     1992.02     31.85 o 
   9   3   6     1025.21     1098.32     23.92 o 
  11   3   6     2477.59     2621.23     92.41 o 
  13   3   6      615.30      714.19     61.95 o 
  15   3   6       42.05       47.52     30.79 o 
  17   3   6        5.82      -23.31     30.61 o 
  19   3   6       82.28       49.65     43.16 o 
  21   3   6      540.10      561.33    167.08 o 
 -22   4   6      511.56      614.79     90.14 o 
 -20   4   6      229.54      286.00     90.35 o 
 -18   4   6     3061.76     2912.63    143.89 o 
 -16   4   6     1213.99     1214.92    101.72 o 
 -14   4   6      395.93      376.20     33.01 o 
 -12   4   6     8813.24     8514.52    135.65 o 
 -10   4   6      167.88      203.59     17.56 o 
  -8   4   6       10.45       21.71     10.76 o 
  -6   4   6      536.14      664.72     31.82 o 
  -4   4   6     3537.08     3536.91     64.64 o 
  -2   4   6     1522.80     1569.69     47.81 o 
   0   4   6      189.21      152.03      8.13 o 
   2   4   6     8856.17     9391.20     70.90 o 
   4   4   6     2607.03     3024.97     33.13 o 
   6   4   6     2817.52     3108.78     33.73 o 
   8   4   6     5569.56     5372.09     50.97 o 
  10   4   6     1415.40     1484.26     66.82 o 
  12   4   6     1859.08     1695.85     84.84 o 
  14   4   6     2493.66     2287.58    117.53 o 
  16   4   6       44.82       73.62     39.84 o 
  18   4   6      304.13      388.18    120.00 o 
  20   4   6       13.11       59.56    112.80 o 
 -23   5   6       19.19       20.77     80.26 o 
 -21   5   6      184.63      191.96     55.66 o 
 -19   5   6      185.58      126.42     44.66 o 
 -17   5   6      545.91      391.79     81.44 o 
 -15   5   6      741.65      794.92     79.94 o 
 -13   5   6     1442.11     1448.33     52.25 o 
 -11   5   6    12622.75    12270.05    168.48 o 
  -9   5   6     3645.90     3901.31     47.96 o 
  -7   5   6        7.37       36.15      9.05 o 
  -5   5   6      103.31      112.29     11.63 o 
  -3   5   6     5126.16     5579.33     66.17 o 
  -1   5   6    18631.75    19913.60    176.76 o 
   1   5   6     3420.11     3704.11     38.82 o 
   3   5   6    15460.37    15623.10    117.62 o 
   5   5   6      988.36     1013.29     19.97 o 
   7   5   6      102.76       80.23      8.03 o 
   9   5   6     1146.18     1167.32     31.56 o 
  11   5   6     1189.52     1248.60     62.38 o 
  13   5   6     1032.82     1116.61    110.33 o 
  15   5   6       34.97       53.59     35.47 o 
  17   5   6      589.68      594.16     83.21 o 
  19   5   6       53.33       53.49     62.03 o 
 -22   6   6      135.61      213.16     61.28 o 
 -20   6   6     2420.49     2440.44    228.75 o 
 -18   6   6     4127.99     4217.52    280.39 o 
 -16   6   6     1018.35      919.01    121.73 o 
 -14   6   6     1455.21     1478.65     84.81 o 
 -12   6   6      319.22      406.68     29.69 o 
 -10   6   6      266.52      276.95     17.25 o 
  -8   6   6     2816.31     2978.53     37.05 o 
  -6   6   6       12.83       37.64      5.42 o 
  -4   6   6     2961.69     2681.44     37.87 o 
  -2   6   6     1944.04     2321.53     29.35 o 
   0   6   6     7333.31     8809.68     86.34 o 
   2   6   6      151.57      237.57      9.82 o 
   4   6   6     1865.88     1688.48     24.65 o 
   6   6   6     1111.19      961.66     20.54 o 
   8   6   6    43830.25    44096.13    291.22 o 
  10   6   6     5502.84     4980.46    118.34 o 
  12   6   6     2714.92     2721.26    101.46 o 
  14   6   6      841.80      745.24     68.25 o 
  16   6   6     1246.48     1149.15    164.00 o 
  18   6   6      135.44      223.44     88.73 o 
  20   6   6       12.93       20.05     67.27 o 
 -23   7   6      127.23      139.22     56.33 o 
 -21   7   6     1165.71     1168.42    191.85 o 
 -19   7   6      113.61      123.75     47.05 o 
 -17   7   6       24.65        8.87     35.08 o 
 -15   7   6        4.15        2.97     21.91 o 
 -13   7   6        7.53      -10.15     19.05 o 
 -11   7   6     1185.34     1194.21     56.38 o 
  -9   7   6     5262.41     4839.60     78.17 o 
  -7   7   6     1403.47     1440.07     24.90 o 
  -5   7   6     1035.12     1078.51     21.14 o 
  -3   7   6     8087.39     9207.17     84.41 o 
  -1   7   6      915.38     1048.18     21.94 o 
   1   7   6      996.38     1089.33     20.43 o 
   3   7   6      562.66      425.31     13.40 o 
   5   7   6      382.82      364.28     13.81 o 
   7   7   6        0.46        1.67      6.70 o 
   9   7   6     2799.76     3017.95     86.26 o 
  11   7   6       45.76       -0.88     35.14 o 
  13   7   6      593.73      568.81     78.27 o 
  15   7   6     1506.75     1598.28    131.12 o 
  17   7   6      102.95       82.01     74.69 o 
  19   7   6      149.50       71.43     70.74 o 
 -22   8   6       10.15       32.87     43.15 o 
 -20   8   6        2.61       86.13     46.32 o 
 -18   8   6      921.77      963.40     98.92 o 
 -16   8   6      713.82      621.25     76.87 o 
 -14   8   6        5.62      -18.45     18.45 o 
 -12   8   6     1519.78     1566.10     98.60 o 
 -10   8   6        3.44       -3.55     12.09 o 
  -8   8   6       47.34       49.54     13.84 o 
  -6   8   6      380.84      440.31     18.56 o 
  -4   8   6      624.72      721.46     19.80 o 
  -2   8   6      137.59      127.91     11.33 o 
   0   8   6       51.84       56.91      6.64 o 
   2   8   6      777.67      813.28     17.84 o 
   4   8   6      708.73      628.13     17.43 o 
   6   8   6      119.79      129.34     11.35 o 
   8   8   6    10546.48    10123.12    215.93 o 
  10   8   6     1126.02     1193.33    101.31 o 
  12   8   6      743.34      795.17     92.58 o 
  14   8   6        9.01      -37.20     37.20 o 
  16   8   6     2626.49     2611.73    167.22 o 
  18   8   6      348.74      460.07    118.28 o 
  20   8   6       19.08       32.01     66.67 o 
 -21   9   6        1.22      -10.21     37.69 o 
 -19   9   6       86.58      152.90     52.17 o 
 -17   9   6       94.81      240.14     52.64 o 
 -15   9   6     3353.24     3186.79    116.28 o 
 -13   9   6      232.81      162.98     36.16 o 
 -11   9   6     1775.12     1743.09     79.75 o 
  -9   9   6     2096.94     1914.22     55.86 o 
  -7   9   6      258.26      291.99     23.63 o 
  -5   9   6       20.13        0.19      8.91 o 
  -3   9   6      195.87      139.36     13.21 o 
  -1   9   6     1492.84     1661.90     34.07 o 
   1   9   6     1311.32     1394.70     20.37 o 
   3   9   6       17.95       33.08      7.34 o 
   5   9   6     3454.70     3597.33     53.91 o 
   7   9   6     4009.24     3947.99     97.71 o 
   9   9   6      506.40      549.08     63.21 o 
  11   9   6     2876.94     2600.62    134.72 o 
  13   9   6      286.20      259.30     62.28 o 
  15   9   6     2183.82     1973.46    204.02 o 
  17   9   6     1200.75     1245.57    180.70 o 
  19   9   6      136.66      208.44     91.07 o 
 -20  10   6      569.85      692.82     93.43 o 
 -18  10   6       13.18       49.78     37.14 o 
 -16  10   6        3.13       15.89     28.40 o 
 -14  10   6        5.78      -14.95     20.35 o 
 -12  10   6       42.58       58.59     26.32 o 
 -10  10   6      187.03      217.92     40.36 o 
  -8  10   6        8.14       -4.15     12.89 o 
  -6  10   6     2251.05     2188.61     49.05 o 
  -4  10   6        2.49       -2.02      9.72 o 
  -2  10   6        7.63      -10.26     14.12 o 
   0  10   6      174.07      212.03     15.08 o 
   2  10   6      138.32      141.45     11.35 o 
   4  10   6     1076.36     1144.47     29.00 o 
   6  10   6     2806.72     2695.61     80.14 o 
   8  10   6      344.29      213.86    151.37 o 
  10  10   6     5147.70     5113.72    190.60 o 
  12  10   6      529.05      408.63     71.51 o 
  14  10   6     2098.97     2093.83    152.96 o 
  16  10   6      674.02      756.10    103.71 o 
  18  10   6      521.13      493.59    126.74 o 
 -21  11   6      105.95      181.96     60.75 o 
 -19  11   6      493.90      426.27     74.06 o 
 -17  11   6       10.23       40.74     37.56 o 
 -15  11   6     2602.99     2715.27    114.20 o 
 -13  11   6      218.79      187.33     38.31 o 
 -11  11   6      183.96      171.87     34.91 o 
  -9  11   6      352.94      263.85     25.47 o 
  -7  11   6      794.51      669.81     36.06 o 
  -5  11   6      158.75      109.83     17.21 o 
  -3  11   6       12.23       30.92     11.87 o 
  -1  11   6       13.55       16.71      7.27 o 
   1  11   6      306.28      256.34     13.67 o 
   3  11   6     5437.95     5023.51     91.29 o 
   5  11   6     4500.80     3989.41    121.11 o 
   7  11   6      209.20      247.84     53.19 o 
   9  11   6      142.70      148.78     80.47 o 
  11  11   6        0.11       -7.86     34.46 o 
  13  11   6      516.80      612.18     89.63 o 
  15  11   6      670.47      727.85    178.88 o 
  17  11   6      414.33      415.69     86.23 o 
 -20  12   6        0.66      -33.99     33.99 o 
 -18  12   6        0.56       20.49     33.43 o 
 -16  12   6        1.43       70.03     32.66 o 
 -14  12   6       18.51       30.33     31.98 o 
 -12  12   6      118.37      140.77     30.46 o 
 -10  12   6       37.94       23.39     21.80 o 
  -8  12   6      273.42      324.61     31.09 o 
  -6  12   6        8.08      -10.97     14.80 o 
  -4  12   6     2451.47     2553.55     60.46 o 
  -2  12   6      134.40      138.63     15.00 o 
   0  12   6      409.64      409.45     20.47 o 
   2  12   6        0.29       10.88     10.58 o 
   4  12   6      118.66       33.16     22.25 o 
   6  12   6      485.45      449.34     51.65 o 
   8  12   6       23.02       97.90     65.05 o 
  10  12   6      235.00      299.44     63.03 o 
  12  12   6     1067.04     1269.93    118.61 o 
  14  12   6     1841.12     1833.41    151.38 o 
  16  12   6      300.44      254.76     72.27 o 
  18  12   6       52.70       47.79     54.03 o 
 -19  13   6      515.42      346.12     76.26 o 
 -17  13   6      319.77      187.06    156.19 o 
 -15  13   6       50.43       71.84     35.75 o 
 -13  13   6      579.82      521.83     51.52 o 
 -11  13   6        6.03        9.48     25.27 o 
  -9  13   6      225.89      264.35     41.31 o 
  -7  13   6     1268.37      908.19     57.53 o 
  -5  13   6        5.79        6.25     13.43 o 
  -3  13   6       14.73       50.62     17.60 o 
  -1  13   6       57.52       32.05     11.99 o 
   1  13   6     2020.55     1891.65     79.47 o 
   3  13   6      251.25      139.49     30.71 o 
   5  13   6     2056.29     1889.10     94.39 o 
   7  13   6      824.62      749.30     85.47 o 
   9  13   6      666.90      671.51     87.72 o 
  11  13   6     1258.63     1377.87    126.31 o 
  13  13   6      391.33      322.39    112.79 o 
  15  13   6      218.17      266.41     68.74 o 
  17  13   6       43.11        0.81     50.16 o 
 -18  14   6     1244.19     1238.07    100.41 o 
 -16  14   6       68.13       79.24     37.21 o 
 -14  14   6      246.15      334.97     54.72 o 
 -12  14   6        3.83       -9.85     26.00 o 
 -10  14   6     1117.49     1138.98     81.32 o 
  -8  14   6     2567.44     2382.88    100.46 o 
  -6  14   6     1417.74     1265.20     79.26 o 
  -4  14   6       59.97       41.32     24.59 o 
  -2  14   6     2554.83     2581.06     81.57 o 
   0  14   6      162.16      192.20     34.97 o 
   2  14   6       89.71       71.70     27.29 o 
   4  14   6       16.20        6.30     29.43 o 
   6  14   6       69.59       28.92     39.40 o 
   8  14   6       96.74       68.72     42.35 o 
  10  14   6      287.09      247.10     64.63 o 
  12  14   6     1209.17     1070.57    196.95 o 
  14  14   6       17.55      -34.78     56.40 o 
  16  14   6        4.39       33.75     53.57 o 
 -19  15   6      165.92      216.43     97.67 o 
 -17  15   6      169.89      168.73     49.62 o 
 -15  15   6       10.45       44.69     48.43 o 
 -13  15   6        0.63       20.74     38.86 o 
 -11  15   6      150.27      191.98     40.96 o 
  -9  15   6       45.92       17.07     27.65 o 
  -7  15   6      397.09      339.59     46.76 o 
  -5  15   6      163.58      136.83     45.30 o 
  -3  15   6      789.68      814.44     58.76 o 
  -1  15   6     3174.77     3022.31    120.49 o 
   1  15   6     1349.96     1280.62     92.49 o 
   3  15   6        0.88      -22.72     27.01 o 
   5  15   6        1.27      -14.09     33.80 o 
   7  15   6      191.05      210.71     54.34 o 
   9  15   6      284.89      320.95     69.58 o 
  11  15   6      122.40       79.03     53.91 o 
  13  15   6      227.38      201.07     65.67 o 
  15  15   6        5.83       88.22     58.89 o 
 -18  16   6       26.25      -31.86     77.59 o 
 -16  16   6       15.37       14.61     38.05 o 
 -14  16   6      163.02      195.53     47.34 o 
 -12  16   6       22.94       75.78     36.66 o 
 -10  16   6      289.44      362.41     52.77 o 
  -8  16   6      483.33      525.14     73.89 o 
  -6  16   6     1380.51     1343.68    111.08 o 
  -4  16   6      253.43      255.11     45.81 o 
  -2  16   6       13.09      -21.58     24.48 o 
   0  16   6     1554.62     1449.01     92.44 o 
   2  16   6      528.21      451.72     57.85 o 
   4  16   6      731.21      650.31     66.36 o 
   6  16   6      386.39      382.82    124.18 o 
   8  16   6      117.56      154.67     58.50 o 
  10  16   6        2.78        0.69     63.23 o 
  12  16   6      606.88      529.85     89.84 o 
  14  16   6      295.06      286.95     78.50 o 
 -17  17   6     1173.81     1471.90    213.69 o 
 -15  17   6       36.81      113.17     94.50 o 
 -13  17   6        4.58       44.30     35.55 o 
 -11  17   6      840.48      952.34     81.39 o 
  -9  17   6      813.77      825.96     74.45 o 
  -7  17   6       71.66       84.49     46.32 o 
  -5  17   6       58.74       33.36     40.15 o 
  -3  17   6        1.99       -3.76     30.95 o 
  -1  17   6      130.52      215.96     45.49 o 
   1  17   6       92.33       84.18     37.63 o 
   3  17   6        5.01      -30.39     30.39 o 
   5  17   6      250.53      120.97     89.75 o 
   7  17   6     1081.20     1151.62    118.07 o 
   9  17   6      208.72      128.56     59.49 o 
  11  17   6       36.05       15.31     50.63 o 
  13  17   6       37.13      100.17     60.36 o 
 -16  18   6       55.06       96.69     97.10 o 
 -14  18   6      752.32      930.48    177.50 o 
 -12  18   6     1291.99     1494.31    215.19 o 
 -10  18   6     4568.69     4670.12    197.92 o 
  -8  18   6      161.17      101.20     69.80 o 
  -6  18   6      174.13      169.10     63.78 o 
  -4  18   6        0.01       -0.44     81.54 o 
  -2  18   6      843.13      835.98     83.74 o 
   0  18   6     3507.40     3366.06    128.97 o 
   2  18   6      139.97      140.78     43.98 o 
   4  18   6      150.76      262.27    110.95 o 
   6  18   6       17.51      -16.44     43.05 o 
   8  18   6     2576.69     2643.91    180.21 o 
  10  18   6      134.33       82.11    148.05 o 
  12  18   6        0.45       86.98     58.18 o 
 -15  19   6      722.02      625.39    157.89 o 
 -13  19   6      679.10      601.97    152.65 o 
 -11  19   6      811.32     1055.82    187.78 o 
  -9  19   6      549.16      672.91    158.27 o 
  -7  19   6       85.79      105.01     62.47 o 
  -5  19   6      181.29      257.67     64.80 o 
  -3  19   6       13.90       33.79     43.92 o 
  -1  19   6       96.25       68.85     41.82 o 
   1  19   6        0.26       23.98     37.53 o 
   3  19   6      267.66      267.50    108.95 o 
   5  19   6       95.83      159.63     59.36 o 
   7  19   6     1844.45     2070.82    199.71 o 
   9  19   6      759.19      804.38    109.79 o 
  11  19   6      170.89      228.06     73.89 o 
 -12  20   6      367.99      317.14    123.72 o 
 -10  20   6      607.84      920.82    175.84 o 
  -8  20   6      339.57      594.41    151.95 o 
  -6  20   6      843.44      812.23    161.12 o 
  -4  20   6       28.37      102.96     94.89 o 
  -2  20   6      313.17      248.27     60.60 o 
   0  20   6       72.96       56.92     43.71 o 
   2  20   6      187.09      149.08     72.73 o 
   4  20   6     1132.94     1112.36    118.70 o 
   6  20   6      964.12     1127.77    181.09 o 
   8  20   6      345.42      375.55     83.09 o 
  10  20   6      719.40      847.52    186.70 o 
 -11  21   6      581.31      891.56    181.91 o 
  -9  21   6       68.85      -28.42     87.42 o 
  -7  21   6      263.82      108.58     94.31 o 
  -5  21   6       29.72       72.85     96.66 o 
  -3  21   6      177.27      172.28    101.64 o 
  -1  21   6      164.31      220.02     75.57 o 
   1  21   6      990.70      955.30    101.19 o 
   3  21   6      723.22      871.83    109.71 o 
   5  21   6      647.67      810.10    254.60 o 
   7  21   6        3.02       24.62     67.55 o 
   9  21   6       14.61       48.24     74.05 o 
 -10  22   6      799.71      761.61    179.58 o 
  -8  22   6       62.37      -75.59     75.59 o 
  -6  22   6      774.00     1255.91    213.13 o 
  -4  22   6     1651.22     1903.62    243.32 o 
  -2  22   6      182.54      218.45    112.51 o 
   0  22   6      434.04      440.19     85.05 o 
   2  22   6      125.91      -23.73     85.30 o 
   4  22   6      367.88      361.06    124.96 o 
   6  22   6      702.74      537.38    156.41 o 
  -7  23   6       82.80      150.18    112.04 o 
  -5  23   6       23.36       -5.59     84.51 o 
  -3  23   6      460.36      506.77    142.85 o 
  -1  23   6        0.46      -69.67     75.97 o 
   1  23   6        3.24       40.56     89.67 o 
   3  23   6      267.27      271.82    119.99 o 
   5  23   6      325.29       43.47    104.07 o 
  -2  24   6       20.76      -64.30     79.88 o 
 -23   1   7      902.82      931.45    221.81 o 
 -21   1   7      103.35       87.98     48.61 o 
 -19   1   7      370.87      421.56     70.10 o 
 -17   1   7      781.22      690.47     81.27 o 
 -15   1   7       85.37       98.09     21.53 o 
 -13   1   7       80.85      108.27     18.01 o 
 -11   1   7      304.21      354.14     21.37 o 
  -9   1   7      132.78      216.00     17.45 o 
  -7   1   7     7269.75     8184.85    106.61 o 
  -5   1   7     6733.79     7783.71    109.82 o 
  -3   1   7     1535.95     1470.38     32.78 o 
  -1   1   7     7051.44     7428.08     84.03 o 
   1   1   7      253.72      205.26      9.37 o 
   3   1   7      110.22       91.58      5.64 o 
   5   1   7      127.73      168.47      8.79 o 
   7   1   7     5364.80     5796.40     53.62 o 
   9   1   7      152.93       99.53      9.90 o 
  11   1   7       49.40       95.52     23.24 o 
  13   1   7     1117.10     1007.07    140.53 o 
  15   1   7      874.38     1025.76     98.62 o 
  17   1   7      548.58      573.77     80.27 o 
  19   1   7      105.43      297.96    102.43 o 
 -22   2   7        4.28      -18.48     33.86 o 
 -20   2   7       10.38       38.77     35.38 o 
 -18   2   7     2596.76     2350.91    136.62 o 
 -16   2   7     3571.00     3646.15    210.40 o 
 -14   2   7     1044.34     1115.01     54.13 o 
 -12   2   7       57.21       56.30     10.81 o 
 -10   2   7     4869.34     5069.99     85.71 o 
  -8   2   7      216.45      216.36     15.70 o 
  -6   2   7        4.35        4.81      6.39 o 
  -4   2   7     7661.56     8565.74    108.85 o 
  -2   2   7      521.43      542.12     22.97 o 
   0   2   7     2839.54     3096.22     34.30 o 
   2   2   7     5790.93     6208.55     53.98 o 
   4   2   7      708.87      731.57     14.37 o 
   6   2   7       18.18       21.14      5.58 o 
   8   2   7        2.83       15.67      5.89 o 
  10   2   7     3050.11     2827.93     69.51 o 
  12   2   7      311.87      150.72     42.68 o 
  14   2   7      559.87      485.95     67.11 o 
  16   2   7      122.06      121.64     45.19 o 
  18   2   7      456.40      560.56    113.57 o 
  20   2   7       25.07       40.55     66.57 o 
 -23   3   7      124.36       94.64     49.49 o 
 -21   3   7       14.24       16.72     35.73 o 
 -19   3   7       48.88       26.81     36.43 o 
 -17   3   7     1998.65     1917.52    142.53 o 
 -15   3   7     3199.00     3032.33     99.58 o 
 -13   3   7      170.00      206.91     23.10 o 
 -11   3   7      519.35      579.88     19.11 o 
  -9   3   7     4677.99     4525.38     88.62 o 
  -7   3   7      141.55      165.16     17.18 o 
  -5   3   7     9822.20    10651.35    143.89 o 
  -3   3   7        0.05        2.27      6.98 o 
  -1   3   7      609.93      587.03     25.03 o 
   1   3   7       78.61       76.98      8.15 o 
   3   3   7       23.06        9.27      3.97 o 
   5   3   7     1087.11     1092.41     18.23 o 
   7   3   7     1549.05     1586.37     24.43 o 
   9   3   7      282.41      316.08     17.16 o 
  11   3   7      630.85      776.92     60.03 o 
  13   3   7       36.51       46.34     21.39 o 
  15   3   7       23.18        6.90     42.58 o 
  17   3   7     1443.76     1472.25    124.57 o 
  19   3   7     1100.07      847.28    108.82 o 
 -22   4   7      552.58      582.17     89.12 o 
 -20   4   7      125.42      191.29     90.15 o 
 -18   4   7      265.31      264.94     70.87 o 
 -16   4   7     4477.19     4284.40    244.09 o 
 -14   4   7      149.89      173.64     23.91 o 
 -12   4   7     1230.94     1195.39     32.35 o 
 -10   4   7     2309.24     2520.21     45.29 o 
  -8   4   7      341.23      420.14     28.87 o 
  -6   4   7      369.71      428.03     24.51 o 
  -4   4   7      406.20      443.44     27.27 o 
  -2   4   7     1202.80     1263.21     33.19 o 
   0   4   7     3831.86     4298.55     48.12 o 
   2   4   7     2083.60     2132.91     28.81 o 
   4   4   7        0.65       34.32      5.56 o 
   6   4   7     1111.61     1103.00     21.07 o 
   8   4   7      536.00      508.08     16.92 o 
  10   4   7     3592.40     3129.81    100.45 o 
  12   4   7       23.41       28.29     24.34 o 
  14   4   7       45.16       46.62     55.15 o 
  16   4   7      687.82      635.46     80.03 o 
  18   4   7     1987.69     2005.54    147.29 o 
  20   4   7      321.62      318.57    107.66 o 
 -23   5   7        5.47       58.31     44.77 o 
 -21   5   7       99.93       98.82     47.89 o 
 -19   5   7      296.36      124.03     76.21 o 
 -17   5   7     1779.98     1693.05    123.92 o 
 -15   5   7      464.32      399.17     58.16 o 
 -13   5   7      727.13      838.10     54.52 o 
 -11   5   7      419.20      388.88     27.57 o 
  -9   5   7    17155.74    17342.42    300.25 o 
  -7   5   7      870.56      823.74     38.57 o 
  -5   5   7       10.01        5.31      8.53 o 
  -3   5   7     1666.75     1625.99     32.81 o 
  -1   5   7     1517.01     1864.31     27.67 o 
   1   5   7     1163.41     1300.45     23.28 o 
   3   5   7      702.94      619.64     13.22 o 
   5   5   7       84.54       51.21      6.78 o 
   7   5   7      842.62      919.50     21.38 o 
   9   5   7      154.51      196.90     17.89 o 
  11   5   7     1001.65     1023.50     70.37 o 
  13   5   7      312.90      432.42     89.13 o 
  15   5   7      116.85      229.99     49.38 o 
  17   5   7     2172.56     2274.47    233.22 o 
  19   5   7        8.13        7.99     60.56 o 
 -22   6   7        2.20       32.77    105.51 o 
 -20   6   7      186.76      205.62     55.96 o 
 -18   6   7       57.93       80.51     38.95 o 
 -16   6   7      147.17       94.82     38.29 o 
 -14   6   7       10.76       46.54     18.77 o 
 -12   6   7     2043.76     1991.39     55.11 o 
 -10   6   7       27.30       34.13     10.93 o 
  -8   6   7    10420.06    10211.84    146.74 o 
  -6   6   7      201.14      190.91     12.35 o 
  -4   6   7     2073.97     2124.55     38.76 o 
  -2   6   7       59.27       70.43      6.15 o 
   0   6   7      715.48      890.22     20.49 o 
   2   6   7      118.38      137.22     10.01 o 
   4   6   7        8.63       -4.95      4.95 o 
   6   6   7      447.60      538.45     17.18 o 
   8   6   7       36.95       64.38     11.72 o 
  10   6   7     4847.13     4640.74    129.00 o 
  12   6   7      379.44      378.87     64.24 o 
  14   6   7      553.38      488.36     75.03 o 
  16   6   7      210.07      379.57    100.45 o 
  18   6   7        6.00      -20.25     52.49 o 
  20   6   7      272.76      280.85    108.42 o 
 -23   7   7        2.84       18.32     45.82 o 
 -21   7   7      272.19      235.83     61.94 o 
 -19   7   7      734.34      541.03     87.30 o 
 -17   7   7     3405.73     3229.80    221.29 o 
 -15   7   7      429.14      463.72     53.42 o 
 -13   7   7      770.18      733.32     44.90 o 
 -11   7   7      214.68      140.05     25.35 o 
  -9   7   7     3103.87     3101.39     51.74 o 
  -7   7   7     8175.55     8213.32     90.35 o 
  -5   7   7     1242.05     1344.62     20.19 o 
  -3   7   7     2247.70     2071.98     28.84 o 
  -1   7   7      189.46      153.59     12.42 o 
   1   7   7      837.79      808.00     17.12 o 
   3   7   7        3.22        8.11      4.81 o 
   5   7   7     2980.45     2964.98     38.02 o 
   7   7   7     8339.73     7757.30     90.45 o 
   9   7   7     6933.47     6626.89    205.16 o 
  11   7   7        3.53      -32.96     32.96 o 
  13   7   7      371.40      412.41     96.09 o 
  15   7   7      128.94      165.15     59.08 o 
  17   7   7        8.70      -30.09     53.23 o 
  19   7   7        0.06       -9.86     60.15 o 
 -22   8   7        9.85       44.17     47.26 o 
 -20   8   7     1227.75     1285.72    211.35 o 
 -18   8   7      326.74      246.23     54.51 o 
 -16   8   7        2.31       18.35     30.16 o 
 -14   8   7      841.50      729.92     64.76 o 
 -12   8   7     4019.91     3956.00    101.46 o 
 -10   8   7     2245.32     2289.15     61.74 o 
  -8   8   7      994.41     1098.91     33.92 o 
  -6   8   7     2476.72     2567.75     44.08 o 
  -4   8   7     1581.09     1673.03     27.31 o 
  -2   8   7       93.36       88.31      9.44 o 
   0   8   7      113.58      108.90     12.82 o 
   2   8   7      377.15      318.22     10.38 o 
   4   8   7      104.15      106.73     10.84 o 
   6   8   7     3951.00     3926.90     65.48 o 
   8   8   7      603.16      627.41     71.38 o 
  10   8   7     3456.13     3155.74    144.65 o 
  12   8   7     7559.64     7286.50    240.76 o 
  14   8   7      991.25     1095.64    121.40 o 
  16   8   7     1347.40     1455.98    143.29 o 
  18   8   7      619.72      681.43    144.38 o 
 -21   9   7      581.07      475.18     81.56 o 
 -19   9   7      801.78      848.75     97.98 o 
 -17   9   7       26.46       65.01     37.10 o 
 -15   9   7      802.90      747.63    113.41 o 
 -13   9   7      585.15      707.35     62.50 o 
 -11   9   7     1519.92     1570.76     65.55 o 
  -9   9   7      263.90      235.56     24.78 o 
  -7   9   7     2150.36     2066.85     69.14 o 
  -5   9   7     1132.96     1088.76     41.63 o 
  -3   9   7     1184.70      987.56     30.79 o 
  -1   9   7      546.03      588.10     23.45 o 
   1   9   7      844.49      863.39     21.64 o 
   3   9   7       56.42       52.64     10.93 o 
   5   9   7     1919.10     1915.88     40.16 o 
   7   9   7     2584.73     2497.67     83.35 o 
   9   9   7      597.34      796.89    204.28 o 
  11   9   7      712.70      699.12    129.62 o 
  13   9   7      949.79      896.30    102.30 o 
  15   9   7     1164.33     1363.94    127.82 o 
  17   9   7        0.76      330.19    107.41 o 
  19   9   7      325.32      457.10    126.77 o 
 -20  10   7      252.59      255.79    170.20 o 
 -18  10   7        1.44        7.42     53.80 o 
 -16  10   7       36.90       48.33     33.46 o 
 -14  10   7      257.33      363.42     66.29 o 
 -12  10   7     1417.85     1529.15     89.31 o 
 -10  10   7     1602.98     1523.95    116.62 o 
  -8  10   7     1995.90     2081.84     63.26 o 
  -6  10   7      447.85      463.51     30.56 o 
  -4  10   7     4289.39     4051.03     75.73 o 
  -2  10   7     2196.84     2308.09     49.75 o 
   0  10   7     1689.09     1834.18     34.58 o 
   2  10   7       69.80      135.43     10.72 o 
   4  10   7     3415.56     3131.43     56.30 o 
   6  10   7      178.08      165.93     36.25 o 
   8  10   7      404.55      408.51     66.23 o 
  10  10   7       83.31      111.38     55.23 o 
  12  10   7      398.32      341.04    104.45 o 
  14  10   7      449.61      334.83     72.26 o 
  16  10   7     1585.02     1425.81    136.54 o 
  18  10   7       36.28       47.14     67.05 o 
 -21  11   7       60.16       12.20     42.81 o 
 -19  11   7      175.44      276.44     63.79 o 
 -17  11   7      213.44      186.86     43.66 o 
 -15  11   7     2987.42     2888.21    207.41 o 
 -13  11   7      912.25     1001.28     92.06 o 
 -11  11   7     2950.35     2978.79    149.22 o 
  -9  11   7      453.97      536.47     34.38 o 
  -7  11   7      365.02      434.23     34.71 o 
  -5  11   7      833.12      734.47     38.88 o 
  -3  11   7     3009.16     3052.86     60.88 o 
  -1  11   7     1513.71     1409.74     41.75 o 
   1  11   7        0.55       -1.74      9.30 o 
   3  11   7      109.42       99.57     15.20 o 
   5  11   7     2607.36     2567.65    152.59 o 
   7  11   7     1350.63     1220.09    127.72 o 
   9  11   7      175.52      344.28     64.34 o 
  11  11   7      470.10      488.51     77.98 o 
  13  11   7     3714.22     3828.49    184.39 o 
  15  11   7     1398.13     1407.57    176.77 o 
  17  11   7      954.52      767.42    108.60 o 
 -20  12   7        7.64       17.76     44.65 o 
 -18  12   7      207.84      311.97     63.39 o 
 -16  12   7     1628.79     1770.79    140.93 o 
 -14  12   7      282.01      262.54     63.40 o 
 -12  12   7     2820.54     2861.22     93.94 o 
 -10  12   7     1234.28     1395.58     86.67 o 
  -8  12   7     1130.96     1140.50     75.19 o 
  -6  12   7      146.68      130.34     26.53 o 
  -4  12   7      368.87      338.98     30.51 o 
  -2  12   7     1293.55     1242.88     41.64 o 
   0  12   7      464.21      542.93     23.11 o 
   2  12   7      760.27      709.35     41.80 o 
   4  12   7      978.88      962.74     70.53 o 
   6  12   7     1823.47     1753.42     92.10 o 
   8  12   7      283.84      263.23     60.15 o 
  10  12   7     2669.75     2687.50    178.24 o 
  12  12   7     2302.84     2199.56    159.90 o 
  14  12   7      251.80      288.92     74.99 o 
  16  12   7      366.11      321.39     77.63 o 
 -19  13   7      249.85      263.95     63.79 o 
 -17  13   7      308.41      397.30     58.24 o 
 -15  13   7        5.46        7.61     25.37 o 
 -13  13   7        0.46       31.26     30.50 o 
 -11  13   7       43.29       59.88     28.38 o 
  -9  13   7     1854.72     1767.88     98.08 o 
  -7  13   7     6304.52     6588.58    167.57 o 
  -5  13   7    12386.94    11742.70    184.39 o 
  -3  13   7       54.02       48.98     19.53 o 
  -1  13   7     1815.82     1836.19     74.65 o 
   1  13   7       34.17       37.67     24.01 o 
   3  13   7      295.90      283.31     73.63 o 
   5  13   7      160.44       86.57     35.27 o 
   7  13   7     1509.26     1493.15    120.36 o 
   9  13   7      685.11      503.32     89.71 o 
  11  13   7      656.21      666.27     92.22 o 
  13  13   7       69.39       64.52     54.24 o 
  15  13   7       51.61       -1.41     59.46 o 
  17  13   7     1173.52     1409.96    142.87 o 
 -18  14   7     1079.50     1017.82    101.36 o 
 -16  14   7      420.76      410.15     60.69 o 
 -14  14   7     1628.56     1627.99    106.39 o 
 -12  14   7     1155.64     1200.38     87.99 o 
 -10  14   7     4053.13     3856.40    213.41 o 
  -8  14   7      270.50      281.85     44.11 o 
  -6  14   7     1343.08     1431.86    127.38 o 
  -4  14   7      119.13      119.08     34.35 o 
  -2  14   7      438.74      469.64     38.56 o 
   0  14   7      276.13      298.57     44.48 o 
   2  14   7     1202.82     1120.78     80.50 o 
   4  14   7      712.92      606.49     63.38 o 
   6  14   7       17.96        3.46     45.15 o 
   8  14   7      825.99      896.93    101.11 o 
  10  14   7     1572.28     1724.63    140.84 o 
  12  14   7      603.51      705.31     98.97 o 
  14  14   7      908.07     1035.46    122.42 o 
  16  14   7      106.40       75.00     56.46 o 
 -19  15   7       97.15       44.89     56.14 o 
 -17  15   7       73.44      116.51     55.99 o 
 -15  15   7      171.45      144.13     47.86 o 
 -13  15   7      299.04      296.37     64.35 o 
 -11  15   7     1016.93     1124.74    124.23 o 
  -9  15   7     2043.47     2059.95    173.03 o 
  -7  15   7     1278.28     1199.60     82.50 o 
  -5  15   7     1174.93     1255.63    106.15 o 
  -3  15   7     1524.96     1376.24    101.01 o 
  -1  15   7      375.95      478.67     47.94 o 
   1  15   7      267.66      188.54     52.25 o 
   3  15   7      109.02       73.23     33.28 o 
   5  15   7       38.75       21.25     43.04 o 
   7  15   7      773.43      924.76    235.13 o 
   9  15   7      993.91      947.64    109.48 o 
  11  15   7     1113.61     1198.99    126.15 o 
  13  15   7      202.12      258.41    120.97 o 
  15  15   7     1408.81     1452.52    146.84 o 
 -18  16   7      402.31      436.47     70.17 o 
 -16  16   7       16.90       43.35     38.32 o 
 -14  16   7      659.45      729.17     75.08 o 
 -12  16   7       91.88       71.79     35.81 o 
 -10  16   7     3882.89     4298.25    151.73 o 
  -8  16   7     1782.98     1565.48     98.01 o 
  -6  16   7      251.51      110.29     49.04 o 
  -4  16   7       17.34       59.49     34.10 o 
  -2  16   7      742.98      729.51     67.70 o 
   0  16   7      199.90      196.46     45.68 o 
   2  16   7        2.75       -3.45     32.72 o 
   4  16   7       33.16       35.04     32.49 o 
   6  16   7       96.60      128.31     53.66 o 
   8  16   7      100.35      131.96     56.42 o 
  10  16   7     2671.43     2688.17    183.02 o 
  12  16   7      718.83      467.01     90.14 o 
  14  16   7       18.62       93.45     62.04 o 
 -17  17   7       65.43       14.90     92.08 o 
 -15  17   7        0.22       54.93     39.92 o 
 -13  17   7      391.74      395.79     84.07 o 
 -11  17   7       82.53       11.54     34.53 o 
  -9  17   7     1256.29     1371.75    143.82 o 
  -7  17   7     2866.83     2966.14    182.84 o 
  -5  17   7     1062.19      949.64    114.85 o 
  -3  17   7      802.39      836.16     74.71 o 
  -1  17   7       93.83       62.58     34.27 o 
   1  17   7      263.91      234.88     48.97 o 
   3  17   7      287.32      242.78     49.88 o 
   5  17   7       27.85        0.24     44.42 o 
   7  17   7      487.14      715.50    104.65 o 
   9  17   7      174.11      262.34    105.97 o 
  11  17   7      471.15      661.93    101.78 o 
  13  17   7      326.60      263.70     76.72 o 
 -16  18   7      372.69      373.06    124.37 o 
 -14  18   7        7.31      121.76    100.42 o 
 -12  18   7     2377.86     2281.63    121.11 o 
 -10  18   7     1028.04     1167.36    166.81 o 
  -8  18   7      679.53      865.27    100.03 o 
  -6  18   7      163.86      208.19     60.99 o 
  -4  18   7      404.65      436.28     73.79 o 
  -2  18   7      791.18      836.32     92.64 o 
   0  18   7      829.11      913.36     81.61 o 
   2  18   7      414.27      349.07     55.86 o 
   4  18   7      448.51      516.76     83.75 o 
   6  18   7        5.92      -19.56     43.46 o 
   8  18   7      147.54      207.43     65.61 o 
  10  18   7      223.92      229.09     74.85 o 
  12  18   7      360.26      445.64     88.57 o 
 -15  19   7      145.01      491.18    143.26 o 
 -13  19   7      519.97      423.23    128.00 o 
 -11  19   7       34.45      -54.76     77.10 o 
  -9  19   7      965.15     1129.93    117.06 o 
  -7  19   7      109.97      118.94     55.78 o 
  -5  19   7      594.94      466.73     93.63 o 
  -3  19   7      423.46      440.49     78.91 o 
  -1  19   7      692.34      657.50     73.83 o 
   1  19   7     1214.82     1364.82    103.47 o 
   3  19   7     1032.05      829.06    120.31 o 
   5  19   7      842.28      693.30     97.87 o 
   7  19   7     2714.79     3081.52    171.26 o 
   9  19   7     2480.16     2879.80    200.69 o 
  11  19   7      309.98      399.14     87.55 o 
 -12  20   7      935.59      948.34    185.10 o 
 -10  20   7       36.11      104.04     90.89 o 
  -8  20   7     2422.99     2422.02    273.61 o 
  -6  20   7       37.36       37.69     53.21 o 
  -4  20   7      934.13      852.24    103.43 o 
  -2  20   7       65.71       58.07    134.11 o 
   0  20   7      643.27      761.98     79.90 o 
   2  20   7        3.14        3.01     38.84 o 
   4  20   7       24.67       49.55     63.68 o 
   6  20   7      816.22     1195.13    126.47 o 
   8  20   7        9.69      -42.38     42.38 o 
  10  20   7        0.20       57.45     55.58 o 
 -11  21   7       65.67       10.51     93.35 o 
  -9  21   7     1106.53     1279.89    213.06 o 
  -7  21   7     3556.44     4195.89    315.51 o 
  -5  21   7      466.48      478.07    135.47 o 
  -3  21   7       11.86      -20.27     73.51 o 
  -1  21   7      312.26      476.02     68.69 o 
   1  21   7        3.67       36.64     45.55 o 
   3  21   7      234.62      134.19     62.79 o 
   5  21   7       74.75      131.36     62.94 o 
   7  21   7       63.83       89.69     59.54 o 
   9  21   7     1462.23     1853.35    167.44 o 
 -10  22   7      208.78      109.86    108.62 o 
  -8  22   7      217.34      193.74    111.25 o 
  -6  22   7        6.45       54.47     91.76 o 
  -4  22   7      170.27      130.16     99.64 o 
  -2  22   7       24.43      -29.16     80.57 o 
   0  22   7       34.54       15.48     57.23 o 
   2  22   7       60.62       90.95     63.55 o 
   4  22   7       72.85      198.15     67.05 o 
   6  22   7       11.71        7.90     69.00 o 
  -7  23   7       20.71      157.38    113.97 o 
  -5  23   7      202.71       47.07    102.16 o 
  -3  23   7      852.21      846.45    172.82 o 
  -1  23   7       80.14       98.20     92.86 o 
   1  23   7       19.40        4.44     89.80 o 
   3  23   7     1207.58     1355.75    213.95 o 
 -24   0   8      106.16      163.92     92.11 o 
 -22   0   8        0.15       16.41     57.94 o 
 -20   0   8     2726.70     2546.33    235.57 o 
 -18   0   8      946.33     1025.38    141.76 o 
 -16   0   8     2134.49     2126.25    163.33 o 
 -14   0   8       79.15       84.20     24.55 o 
 -12   0   8      224.69      160.64     47.33 o 
 -10   0   8    10473.17    10538.82    191.12 o 
  -8   0   8    17181.70    16271.61    270.19 o 
  -6   0   8    52978.48    55511.92    985.49 o 
  -4   0   8    63728.94    67633.63    850.20 o 
  -2   0   8     3891.79     4783.30     76.73 o 
   0   0   8     3297.65     2969.71     42.91 o 
   2   0   8      385.13      354.53     17.47 o 
   4   0   8     5202.58     5014.75     58.03 o 
   6   0   8     4359.93     4681.85     94.79 o 
   8   0   8     4295.99     4448.94     79.00 o 
  12   0   8      315.72      255.09     48.82 o 
  14   0   8      398.80      373.41     86.07 o 
  16   0   8      212.56      394.00     95.72 o 
  18   0   8     6285.88     6366.24    331.95 o 
  20   0   8     2830.21     3367.37    247.85 o 
 -23   1   8      489.92      609.65     93.43 o 
 -21   1   8        4.12       32.83     41.19 o 
 -19   1   8      132.35       99.02     63.35 o 
 -17   1   8       55.17       58.09     36.42 o 
 -15   1   8      281.74      278.73     28.73 o 
 -13   1   8     1105.38     1117.28     36.84 o 
 -11   1   8     1370.17     1280.02     39.66 o 
  -9   1   8     1858.53     1565.79     47.73 o 
  -7   1   8    15175.55    16686.13    233.41 o 
  -5   1   8      222.60      199.69     15.15 o 
  -3   1   8    15048.65    15434.58    137.44 o 
  -1   1   8     2880.99     2549.62     57.34 o 
   1   1   8    10042.81     9702.83     81.02 o 
   3   1   8     3407.84     3764.07     44.55 o 
   5   1   8     4347.49     4305.68     40.16 o 
   7   1   8       66.34       81.22      8.41 o 
   9   1   8       17.04       22.70     12.01 o 
  11   1   8     2467.62     2370.25     88.12 o 
  13   1   8       88.87       40.55     65.22 o 
  15   1   8     1796.48     2046.96    138.39 o 
  17   1   8      562.77      879.38    100.05 o 
  19   1   8      439.19      361.49     87.18 o 
 -22   2   8      319.66      194.82     83.65 o 
 -20   2   8       93.37       61.51     40.34 o 
 -18   2   8      143.66       73.67    102.45 o 
 -16   2   8      382.09      295.29     60.59 o 
 -14   2   8     7740.69     7625.09    140.40 o 
 -12   2   8      507.40      558.16     83.46 o 
 -10   2   8      546.91      630.31     31.78 o 
  -8   2   8     4157.84     4323.14     79.11 o 
  -6   2   8     6183.82     5844.36     85.06 o 
  -4   2   8      767.54      560.92     19.54 o 
  -2   2   8    28664.05    30387.88    285.62 o 
   0   2   8     2832.43     2635.43     31.97 o 
   2   2   8     1591.11     1590.63     20.99 o 
   4   2   8        3.19       17.95      4.54 o 
   6   2   8       10.93       15.28      5.11 o 
   8   2   8      157.94      199.84     14.31 o 
  10   2   8     1010.27     1113.37     58.68 o 
  12   2   8        0.60      -10.56     19.04 o 
  14   2   8     1246.77     1182.34    102.24 o 
  16   2   8     1029.90      907.39     95.81 o 
  18   2   8       44.74      104.76     54.84 o 
  20   2   8      259.34      268.05     63.73 o 
 -23   3   8      164.30      214.73     62.03 o 
 -21   3   8       89.40      136.19     49.92 o 
 -19   3   8      607.37      406.12     67.87 o 
 -17   3   8       48.13       11.16     28.22 o 
 -15   3   8     3402.24     3212.78    100.78 o 
 -13   3   8     1690.54     1749.76     60.58 o 
 -11   3   8      350.85      318.72     29.38 o 
  -9   3   8     4503.39     4604.25     81.45 o 
  -7   3   8      563.66      613.79     29.31 o 
  -5   3   8     2049.57     1912.01     41.49 o 
  -3   3   8     3153.61     2545.12     42.95 o 
  -1   3   8     7446.03     7822.04     89.72 o 
   1   3   8     7278.76     7129.23     67.72 o 
   3   3   8      406.47      516.78     12.91 o 
   5   3   8     3300.36     3353.52     35.11 o 
   7   3   8     3287.74     3117.93     39.93 o 
   9   3   8     1001.74     1012.49     65.74 o 
  11   3   8      289.08      249.06     39.21 o 
  13   3   8        7.70       24.86     27.68 o 
  15   3   8     1511.25     1818.69    268.01 o 
  17   3   8     1591.10     1591.30    130.07 o 
  19   3   8      155.39      247.54    100.21 o 
 -22   4   8      756.20      737.15     96.86 o 
 -20   4   8     1636.57     1679.16    173.45 o 
 -18   4   8      771.75      729.30     85.08 o 
 -16   4   8        5.48       18.60     28.62 o 
 -14   4   8     3665.30     3679.73     88.30 o 
 -12   4   8     5331.13     5043.50    108.23 o 
 -10   4   8      313.80      250.31     32.86 o 
  -8   4   8     9006.80     9000.59    133.77 o 
  -6   4   8    17211.67    17492.54    224.19 o 
  -4   4   8     1897.74     1647.86     53.14 o 
  -2   4   8      580.45      522.72     25.39 o 
   0   4   8    10085.22    10510.99     99.16 o 
   2   4   8      837.81      833.58     16.94 o 
   4   4   8      179.41      220.59      9.35 o 
   6   4   8      644.79      631.97     18.26 o 
   8   4   8      933.86      923.28     32.59 o 
  10   4   8      625.38      567.56     52.81 o 
  12   4   8       45.78       91.52     52.51 o 
  14   4   8     2681.12     2291.53    109.63 o 
  16   4   8      143.51      220.39     86.97 o 
  18   4   8        0.42        9.33     53.62 o 
  20   4   8     1400.29     1390.61    197.35 o 
 -23   5   8      892.65      967.86    115.51 o 
 -21   5   8       68.79       65.90     45.25 o 
 -19   5   8        1.51       19.22     34.34 o 
 -17   5   8      345.19      347.13    119.57 o 
 -15   5   8     2297.35     1933.70    105.54 o 
 -13   5   8     5246.35     4878.76     94.15 o 
 -11   5   8     7125.95     7334.55    114.85 o 
  -9   5   8     1837.14     1973.37     59.43 o 
  -7   5   8      156.45      158.68     28.39 o 
  -5   5   8      576.74      651.06     25.34 o 
  -3   5   8    11318.76    10979.92    142.19 o 
  -1   5   8     7625.17     7719.37     71.96 o 
   1   5   8     1695.29     1548.45     29.25 o 
   3   5   8     6468.96     6833.70     64.12 o 
   5   5   8        1.82        9.11      5.60 o 
   7   5   8     7473.19     7622.38     94.49 o 
   9   5   8       17.23        9.39     13.63 o 
  11   5   8      101.31       87.93     27.58 o 
  13   5   8     7266.69     7407.29    239.91 o 
  15   5   8       62.46       93.19     65.13 o 
  17   5   8     1561.81     1826.07    215.45 o 
  19   5   8      405.35      498.83    121.80 o 
 -22   6   8        0.38       -9.20     39.00 o 
 -20   6   8      286.82      162.46     74.18 o 
 -18   6   8        1.98       10.13     38.68 o 
 -16   6   8     1813.84     1686.01    121.19 o 
 -14   6   8      808.20      840.47     50.99 o 
 -12   6   8     2577.25     2413.34     60.27 o 
 -10   6   8      901.83     1044.91     40.67 o 
  -8   6   8     7373.21     7304.30    135.63 o 
  -6   6   8     1810.48     1639.06     34.66 o 
  -4   6   8      177.47      148.19      9.29 o 
  -2   6   8      114.30       95.76      7.73 o 
   0   6   8        1.01        3.32      5.35 o 
   2   6   8     1839.24     1631.23     25.08 o 
   4   6   8      513.97      506.12     14.89 o 
   6   6   8      728.95      766.14     29.37 o 
   8   6   8     1408.53     1351.95     56.30 o 
  10   6   8       34.23       60.74     36.34 o 
  12   6   8     2994.07     2629.07    190.95 o 
  14   6   8     1872.02     1946.23    142.81 o 
  16   6   8      120.58      173.58     77.89 o 
  18   6   8      129.19      273.31     98.03 o 
 -23   7   8      615.45      667.65    102.68 o 
 -21   7   8       22.70       51.69     68.26 o 
 -19   7   8       82.70      115.12     73.95 o 
 -17   7   8      217.73      183.22     54.00 o 
 -15   7   8        1.65        1.26     21.83 o 
 -13   7   8        3.12        2.16     25.89 o 
 -11   7   8     3806.90     3565.49     75.91 o 
  -9   7   8       69.99       91.04     14.27 o 
  -7   7   8     7305.40     7242.81     95.02 o 
  -5   7   8      187.28      203.67     10.87 o 
  -3   7   8    10600.63    11242.27    100.19 o 
  -1   7   8      737.91      869.69     19.82 o 
   1   7   8      694.43      623.82     21.82 o 
   3   7   8     2209.74     2196.92     36.13 o 
   5   7   8     1346.05     1432.75     38.73 o 
   7   7   8     4716.57     4632.09     88.05 o 
   9   7   8        0.56        8.05     18.90 o 
  11   7   8     5538.32     5350.01    195.45 o 
  13   7   8      136.56       80.59     44.65 o 
  15   7   8     1016.24      855.04    140.59 o 
  17   7   8      159.79      198.33     85.98 o 
  19   7   8      681.95      657.77    141.93 o 
 -22   8   8      449.15      270.76     69.91 o 
 -20   8   8     1778.63     1768.55    141.16 o 
 -18   8   8        8.80       -0.62     56.73 o 
 -16   8   8      334.94      435.84     74.85 o 
 -14   8   8      311.60      305.61     44.63 o 
 -12   8   8      347.35      314.19     48.33 o 
 -10   8   8      119.47      137.64     19.57 o 
  -8   8   8     1583.48     1870.90     44.15 o 
  -6   8   8    21279.67    21330.06    226.17 o 
  -4   8   8     1549.44     1481.09     28.96 o 
  -2   8   8     1250.43     1274.35     33.07 o 
   0   8   8       15.10       15.64      8.19 o 
   2   8   8      137.73      113.36      9.75 o 
   4   8   8      150.34      190.24     14.88 o 
   6   8   8       12.84       61.78     13.90 o 
   8   8   8      130.41      120.91     25.60 o 
  10   8   8      142.50      109.64     45.57 o 
  12   8   8      244.06      168.76     55.10 o 
  14   8   8      164.81      216.21     83.32 o 
  16   8   8       64.85       33.29     53.35 o 
  18   8   8        0.44       90.51     68.17 o 
 -21   9   8        4.96       12.99     39.35 o 
 -19   9   8      393.43      343.80     67.85 o 
 -17   9   8     1057.21     1025.77    176.90 o 
 -15   9   8      682.34      597.55     62.16 o 
 -13   9   8      796.54      862.15     68.57 o 
 -11   9   8       50.43       99.40     23.79 o 
  -9   9   8       99.85      122.27     19.86 o 
  -7   9   8      456.21      447.33     45.32 o 
  -5   9   8     1918.23     1963.78     65.85 o 
  -3   9   8       31.54       20.25     12.57 o 
  -1   9   8      519.07      430.70     20.90 o 
   1   9   8      459.53      508.02     23.34 o 
   3   9   8     2060.42     1910.19     39.38 o 
   5   9   8     2083.83     2167.26     57.28 o 
   7   9   8      189.75      250.53     45.80 o 
   9   9   8      893.51      966.56     95.97 o 
  11   9   8      203.34      201.27     58.15 o 
  13   9   8        0.22      -18.28     40.80 o 
  15   9   8        4.27       14.24     47.66 o 
  17   9   8      455.94      336.19    109.28 o 
 -20  10   8       22.98       46.76     43.15 o 
 -18  10   8      594.19      654.81     85.01 o 
 -16  10   8      606.47      636.29     67.24 o 
 -14  10   8      261.80      285.63     45.64 o 
 -12  10   8     1492.18     1680.93     87.31 o 
 -10  10   8       60.15       68.68     25.11 o 
  -8  10   8     2404.81     2278.15     65.35 o 
  -6  10   8     3052.68     2991.20     87.18 o 
  -4  10   8       20.65       63.04     20.73 o 
  -2  10   8      150.81      139.81     25.92 o 
   0  10   8     3652.78     3773.57     59.79 o 
   2  10   8      232.93      215.24     16.47 o 
   4  10   8     3083.28     2775.86     55.04 o 
   6  10   8     1200.41     1236.11     78.75 o 
   8  10   8      236.24      207.89     51.82 o 
  10  10   8        1.93       12.56     34.79 o 
  12  10   8      393.55      377.73     72.83 o 
  14  10   8      140.73       92.41     55.40 o 
  16  10   8        6.31       52.08     65.45 o 
  18  10   8       24.02      120.69     81.93 o 
 -21  11   8        7.34       -9.40     49.91 o 
 -19  11   8       56.90        1.22     38.40 o 
 -17  11   8        5.89       19.51     32.24 o 
 -15  11   8      544.39      463.52     58.35 o 
 -13  11   8     1370.00     1369.11     88.31 o 
 -11  11   8      651.03      624.42     50.19 o 
  -9  11   8      184.67      191.33     41.78 o 
  -7  11   8     7277.90     6863.98    185.07 o 
  -5  11   8      511.05      543.21     37.90 o 
  -3  11   8      202.72      198.91     42.49 o 
  -1  11   8     2169.98     1952.61     51.63 o 
   1  11   8       43.44        6.48     10.94 o 
   3  11   8       72.06       73.03     18.49 o 
   5  11   8      269.51      277.32     43.86 o 
   7  11   8      368.45      278.67     58.23 o 
   9  11   8      255.97      224.49     79.32 o 
  11  11   8      236.74      379.38     72.53 o 
  13  11   8       28.73       83.94     54.31 o 
  15  11   8      643.54      560.04    121.20 o 
  17  11   8      131.59       62.93     59.96 o 
 -20  12   8       90.14      104.94     53.37 o 
 -18  12   8        0.55        7.07     34.95 o 
 -16  12   8     1444.79     1451.11    100.74 o 
 -14  12   8      569.94      708.03     59.63 o 
 -12  12   8       13.56       78.08     52.00 o 
 -10  12   8      450.21      509.95     55.05 o 
  -8  12   8      722.63      657.61     59.36 o 
  -6  12   8     6472.85     6269.18    137.81 o 
  -4  12   8     2788.03     2866.17     78.53 o 
  -2  12   8     1260.95     1173.55     44.77 o 
   0  12   8      118.14      105.06     17.68 o 
   2  12   8        7.57       -6.64     27.62 o 
   4  12   8        1.99       25.75     30.58 o 
   6  12   8     1204.53     1067.39     84.15 o 
   8  12   8      587.66      446.44     73.24 o 
  10  12   8     1035.28     1023.58    108.20 o 
  12  12   8      178.37      220.06     63.63 o 
  14  12   8      125.93       38.12     53.08 o 
  16  12   8      170.92      238.69     74.22 o 
 -19  13   8        1.54      -24.15     52.76 o 
 -17  13   8       17.79       41.25     43.77 o 
 -15  13   8      157.04      176.18     45.70 o 
 -13  13   8      624.39      664.55     67.67 o 
 -11  13   8      145.84      118.26     57.71 o 
  -9  13   8      707.81      734.56     66.43 o 
  -7  13   8     5056.12     4929.54    200.08 o 
  -5  13   8     3853.90     3607.92    118.75 o 
  -3  13   8      789.74      741.79     53.36 o 
  -1  13   8      186.44      159.13     22.45 o 
   1  13   8     1448.74     1312.15     71.57 o 
   3  13   8      498.50      490.05     47.22 o 
   5  13   8       92.52       88.71     35.93 o 
   7  13   8       25.93       -1.48     34.64 o 
   9  13   8      169.86      110.14    124.48 o 
  11  13   8     1238.83     1219.45    155.47 o 
  13  13   8     1019.51      952.07    113.64 o 
  15  13   8      115.40      147.54     74.65 o 
 -18  14   8        0.97       23.51     46.73 o 
 -16  14   8        7.81       16.27     33.43 o 
 -14  14   8     1046.14     1135.73     90.16 o 
 -12  14   8        0.09       -9.97     28.29 o 
 -10  14   8        0.02       25.02     27.07 o 
  -8  14   8      153.19      203.01     41.32 o 
  -6  14   8       10.63       53.04     75.29 o 
  -4  14   8      322.99      350.22     49.38 o 
  -2  14   8        7.19       16.69     24.37 o 
   0  14   8      196.83      139.53     31.86 o 
   2  14   8        0.01       24.97     28.63 o 
   4  14   8      139.63      193.83     41.17 o 
   6  14   8       38.70      -15.56     33.58 o 
   8  14   8      733.05      693.55     90.53 o 
  10  14   8      897.00      863.55    106.28 o 
  12  14   8      469.07      326.67    165.56 o 
  14  14   8       39.25      101.97     82.72 o 
  16  14   8      102.45      149.73     70.52 o 
 -17  15   8      223.90      253.65     52.90 o 
 -15  15   8        5.31       34.58     35.65 o 
 -13  15   8      164.71      261.16     49.76 o 
 -11  15   8       10.26       13.07     29.33 o 
  -9  15   8       76.09      116.95     44.05 o 
  -7  15   8       85.59       67.72     69.12 o 
  -5  15   8      715.75      650.16     81.31 o 
  -3  15   8      494.90      470.26     83.28 o 
  -1  15   8      302.12      297.58     50.11 o 
   1  15   8       29.09       35.54     26.19 o 
   3  15   8      411.56      251.72     48.51 o 
   5  15   8      193.14      287.65    107.66 o 
   7  15   8      884.15      659.10    170.92 o 
   9  15   8       69.62       91.99     54.79 o 
  11  15   8      964.20      815.16    106.07 o 
  13  15   8        3.27       62.73     54.14 o 
  15  15   8      140.28       85.07     77.64 o 
 -18  16   8       29.82       56.93     44.66 o 
 -16  16   8       59.51       60.78     42.37 o 
 -14  16   8       66.44       20.38     45.64 o 
 -12  16   8      998.70      843.00     79.42 o 
 -10  16   8      776.09      652.24     99.67 o 
  -8  16   8       15.90       76.96     46.93 o 
  -6  16   8       17.29       38.34     40.28 o 
  -4  16   8      850.00      852.82     93.80 o 
  -2  16   8       47.70      127.71     39.78 o 
   0  16   8       18.59       28.87     32.62 o 
   2  16   8      366.62      403.51     56.39 o 
   4  16   8      178.64      168.99     42.45 o 
   6  16   8       22.78       38.35     60.66 o 
   8  16   8      221.87      190.26     64.11 o 
  10  16   8        5.00        4.43     48.82 o 
  12  16   8       49.20       78.52     56.79 o 
  14  16   8        2.08       15.58     48.14 o 
 -17  17   8        2.03        8.40     43.26 o 
 -15  17   8      141.63      140.56     47.26 o 
 -13  17   8       43.51       -0.84     36.91 o 
 -11  17   8       52.46      134.32     41.75 o 
  -9  17   8      522.90      464.64     80.72 o 
  -7  17   8      771.76      609.33     85.19 o 
  -5  17   8      353.09      291.73     65.83 o 
  -3  17   8        1.30      -28.73     28.73 o 
  -1  17   8       62.54       83.91     38.32 o 
   1  17   8      131.03      152.52     46.31 o 
   3  17   8      603.00      692.34     73.96 o 
   5  17   8       16.48       55.01     47.21 o 
   7  17   8     1905.91     1805.92    150.41 o 
   9  17   8        0.33       59.09     53.83 o 
  11  17   8       48.46       88.63     57.35 o 
  13  17   8        2.44       -9.42     54.92 o 
 -16  18   8      575.85      630.86    162.15 o 
 -14  18   8       38.19       72.55     43.32 o 
 -12  18   8      584.90      667.98     75.59 o 
 -10  18   8     1175.25     1185.28    173.54 o 
  -8  18   8      368.67      369.04     74.52 o 
  -6  18   8       54.52       45.82     48.81 o 
  -4  18   8      779.93      587.60     82.82 o 
  -2  18   8      700.81      818.36     78.50 o 
   0  18   8       48.04       48.43     39.94 o 
   2  18   8      479.89      510.44     67.30 o 
   4  18   8      567.62      703.01     95.64 o 
   6  18   8        7.78        1.77     45.10 o 
   8  18   8       55.50      111.22     89.49 o 
  10  18   8      327.18      428.70    165.89 o 
  12  18   8       77.64      102.59     73.14 o 
 -13  19   8      631.06      572.33     91.04 o 
 -11  19   8      222.97      422.20     82.85 o 
  -9  19   8       29.24        2.91     46.78 o 
  -7  19   8      206.06      190.76     63.84 o 
  -5  19   8      970.67      959.88    110.12 o 
  -3  19   8       26.31       45.39     45.81 o 
  -1  19   8      174.05      141.92     47.66 o 
   1  19   8      163.69      126.26     82.70 o 
   3  19   8     1328.96     1597.42    152.95 o 
   5  19   8      721.27      582.73     92.72 o 
   7  19   8      846.61      757.35    107.72 o 
   9  19   8        1.23      -44.25     46.34 o 
  11  19   8        1.53       -9.47     97.36 o 
 -12  20   8        3.23       20.99     87.14 o 
 -10  20   8        2.55       76.02     91.96 o 
  -8  20   8      369.01      436.74     84.18 o 
  -6  20   8      678.89      802.58    153.82 o 
  -4  20   8        7.41       -9.47     45.19 o 
  -2  20   8      373.39      414.84     87.53 o 
   0  20   8      260.13      267.58     58.89 o 
   2  20   8      187.02      214.67     56.25 o 
   4  20   8       68.40       70.34     54.51 o 
   6  20   8      703.72      663.96    100.72 o 
   8  20   8      182.77      283.64     78.15 o 
  10  20   8     1106.60     1004.82    126.31 o 
 -11  21   8       35.56       21.40     87.88 o 
  -9  21   8      871.91      850.90    180.12 o 
  -7  21   8      188.81      178.60    112.51 o 
  -5  21   8      170.16      124.16     63.10 o 
  -3  21   8      622.04      737.59    103.70 o 
  -1  21   8      483.11      633.36     79.47 o 
   1  21   8      674.56      835.75     86.81 o 
   3  21   8      493.01      646.55    159.75 o 
   5  21   8      244.00      146.47     64.58 o 
   7  21   8       53.11      123.85    106.69 o 
  -8  22   8      809.94      965.05    190.62 o 
  -6  22   8     2144.92     2470.77    283.36 o 
  -4  22   8     1813.13     2235.25    267.69 o 
  -2  22   8      379.80      585.17    144.07 o 
   0  22   8        1.07        1.35     40.98 o 
   2  22   8     1410.33     1593.38    201.46 o 
   4  22   8       38.43      173.77     75.19 o 
   6  22   8      665.84      729.94    110.30 o 
  -5  23   8        0.90        7.39     93.64 o 
  -3  23   8      696.59      834.96    175.24 o 
  -1  23   8      630.40      694.40    157.70 o 
   1  23   8        7.39       67.40     94.98 o 
   3  23   8        0.43      -33.94     84.78 o 
 -23   1   9        0.03       17.99     39.50 o 
 -21   1   9        0.03       39.06     41.57 o 
 -19   1   9      162.64      163.70     51.02 o 
 -17   1   9       16.49       31.69     28.77 o 
 -15   1   9       58.08       52.32     17.08 o 
 -13   1   9      395.87      422.96    120.05 o 
 -11   1   9     5717.98     5394.90    103.15 o 
  -9   1   9     3117.14     3163.53     65.80 o 
  -7   1   9    13747.98    14317.04    172.99 o 
  -5   1   9     6989.83     6999.79     91.24 o 
  -3   1   9     4425.25     4651.14     55.40 o 
  -1   1   9      309.50      316.61     11.76 o 
   1   1   9     3685.80     3821.18     41.38 o 
   3   1   9      288.45      316.57     11.26 o 
   5   1   9      342.70      363.43     12.57 o 
   7   1   9      167.83      232.12     14.79 o 
   9   1   9       34.52       48.73     21.60 o 
  11   1   9     1377.83     1446.92     71.42 o 
  13   1   9      665.65      583.63    100.88 o 
  15   1   9      611.68      545.72     76.71 o 
  17   1   9       99.10       75.49     44.84 o 
  19   1   9       16.75       11.59     38.98 o 
 -22   2   9      434.25      460.03     95.39 o 
 -20   2   9      398.71      277.27     62.07 o 
 -18   2   9       37.34       27.52     33.20 o 
 -16   2   9      597.33      562.61     70.39 o 
 -14   2   9      973.94      926.89     51.19 o 
 -12   2   9      109.11      133.57     33.13 o 
 -10   2   9      287.60      330.02     24.34 o 
  -8   2   9      122.57      164.59     19.58 o 
  -6   2   9     6467.16     6435.15     80.61 o 
  -4   2   9       11.19       -3.51      5.21 o 
  -2   2   9      844.91      984.23     26.24 o 
   0   2   9     7486.62     7981.62     75.68 o 
   2   2   9     1700.17     1722.98     34.44 o 
   4   2   9       70.31      102.24      8.12 o 
   6   2   9      676.18      681.26     23.98 o 
   8   2   9       11.86       15.80      9.43 o 
  10   2   9      357.80      446.53     39.93 o 
  12   2   9      182.00      144.32     34.02 o 
  14   2   9       23.91       37.00     41.39 o 
  16   2   9       11.36       20.19     35.23 o 
  18   2   9      855.14      985.36    107.23 o 
 -23   3   9       10.92       39.82     48.80 o 
 -21   3   9        0.35       57.84     40.19 o 
 -19   3   9       12.42       12.15     36.61 o 
 -17   3   9      176.15      210.84     67.81 o 
 -15   3   9      231.43      292.47     28.60 o 
 -13   3   9      106.51      114.85     22.44 o 
 -11   3   9       17.31       25.35     14.96 o 
  -9   3   9      674.37      717.24     31.68 o 
  -7   3   9      386.58      363.26     18.80 o 
  -5   3   9     1788.48     2009.65     37.96 o 
  -3   3   9      276.05      384.35     19.57 o 
  -1   3   9     2555.30     3091.63     48.09 o 
   1   3   9    12797.58    13538.40    120.61 o 
   3   3   9     2545.21     2702.07     33.80 o 
   5   3   9     3589.95     3462.95     37.49 o 
   7   3   9      480.23      523.18     22.16 o 
   9   3   9     4720.23     4596.22    130.67 o 
  11   3   9       74.10       95.56     53.51 o 
  13   3   9      627.47      575.26     58.93 o 
  15   3   9     1334.38     1456.27    117.42 o 
  17   3   9      243.27      309.97     99.00 o 
  19   3   9      450.57      442.50    119.81 o 
 -22   4   9      185.54      219.47     61.31 o 
 -20   4   9      132.13       85.98     63.22 o 
 -18   4   9       86.68       47.09     32.26 o 
 -16   4   9      119.34      129.82     39.71 o 
 -14   4   9      396.14      424.97     30.76 o 
 -12   4   9     5481.90     5576.89    140.94 o 
 -10   4   9       50.65       39.52     13.37 o 
  -8   4   9       56.66       54.79     11.28 o 
  -6   4   9     1678.38     1617.77     34.55 o 
  -4   4   9     1679.51     1592.44     35.01 o 
  -2   4   9        6.63       12.78      5.41 o 
   0   4   9      356.68      244.48     11.41 o 
   2   4   9      232.30      234.31     12.92 o 
   4   4   9     2613.84     2486.66     26.51 o 
   6   4   9      493.34      397.35     19.11 o 
   8   4   9      532.33      610.25     39.65 o 
  10   4   9      194.48      198.56     30.78 o 
  12   4   9      364.56      344.71     46.64 o 
  14   4   9     1128.78      992.67    102.76 o 
  16   4   9     1003.81      928.09    148.34 o 
  18   4   9        5.44       93.11     64.13 o 
 -23   5   9       10.43       29.29     46.28 o 
 -21   5   9      583.89      424.10     79.24 o 
 -19   5   9      747.59      807.87    179.46 o 
 -17   5   9      120.50      170.61     44.52 o 
 -15   5   9        1.16      -19.07     24.74 o 
 -13   5   9     1358.01     1355.13     58.32 o 
 -11   5   9     4811.25     4720.88    140.56 o 
  -9   5   9     2721.17     2579.37     70.46 o 
  -7   5   9        0.08       -2.76      7.77 o 
  -5   5   9     8811.94     8920.45    111.91 o 
  -3   5   9     3156.98     3502.29     96.92 o 
  -1   5   9     3016.25     2958.70     41.14 o 
   1   5   9        3.00       23.96      6.48 o 
   3   5   9        0.53       13.43      6.04 o 
   5   5   9     1489.56     1516.43     34.35 o 
   7   5   9      463.85      439.61     27.69 o 
   9   5   9        0.05        2.78     14.83 o 
  11   5   9       18.88      -16.22     28.15 o 
  13   5   9      134.04      238.99     58.68 o 
  15   5   9      706.09      573.04    121.26 o 
  17   5   9      839.51      851.86    149.39 o 
  19   5   9       20.49      -14.94     55.48 o 
 -22   6   9      993.16     1010.02    172.13 o 
 -20   6   9       80.01      137.65     51.25 o 
 -18   6   9      930.38      740.15     87.68 o 
 -16   6   9      358.43      257.51     51.73 o 
 -14   6   9       87.17       45.28     18.54 o 
 -12   6   9     1344.23     1246.68     51.24 o 
 -10   6   9     2514.40     2522.46     69.15 o 
  -8   6   9      328.91      330.29     20.85 o 
  -6   6   9      697.72      618.39     22.62 o 
  -4   6   9      899.55      846.46     19.33 o 
  -2   6   9      675.97      894.60     24.90 o 
   0   6   9      309.84      287.36     13.59 o 
   2   6   9     1040.92      874.71     26.44 o 
   4   6   9     1312.69     1305.74     49.34 o 
   6   6   9     4423.38     4186.15     65.10 o 
   8   6   9       63.66       83.14     20.16 o 
  10   6   9       95.80      157.66     47.91 o 
  12   6   9        1.12      -26.11     34.16 o 
  14   6   9      107.76       82.00     51.03 o 
  16   6   9      354.25      317.82    102.24 o 
  18   6   9       93.21      127.18     75.97 o 
 -21   7   9      702.43      744.50    116.91 o 
 -19   7   9        2.53       -3.79     34.58 o 
 -17   7   9      567.20      571.66     76.03 o 
 -15   7   9       48.66       37.77     24.30 o 
 -13   7   9      519.27      572.71     40.52 o 
 -11   7   9       80.50       74.34     14.94 o 
  -9   7   9     1554.91     1453.13     98.00 o 
  -7   7   9       58.42       56.31      8.07 o 
  -5   7   9      782.76      719.54     17.33 o 
  -3   7   9       30.56       73.09      7.14 o 
  -1   7   9      532.33      622.27     21.29 o 
   1   7   9      405.25      373.82     19.26 o 
   3   7   9     7450.74     7256.82     82.40 o 
   5   7   9     1994.62     1997.59     41.40 o 
   7   7   9     6920.96     6756.45    114.86 o 
   9   7   9      466.59      438.58     64.99 o 
  11   7   9      328.81      453.62    176.52 o 
  13   7   9       38.58       45.94     42.75 o 
  15   7   9       10.99      -28.18     41.35 o 
  17   7   9        1.79       27.44     65.69 o 
  19   7   9      412.86      454.66    123.06 o 
 -22   8   9      204.89      204.04     61.88 o 
 -20   8   9       56.59       62.05     43.15 o 
 -18   8   9        4.30       40.69     37.79 o 
 -16   8   9      607.42      712.28     88.16 o 
 -14   8   9      163.55       71.56     29.69 o 
 -12   8   9     2184.38     2013.41    111.41 o 
 -10   8   9     4465.77     4533.72    116.65 o 
  -8   8   9      155.35      161.59     21.34 o 
  -6   8   9      606.25      560.71     29.92 o 
  -4   8   9     5859.43     5791.83     74.17 o 
  -2   8   9    12427.09    12723.44    129.18 o 
   0   8   9     4780.85     4636.82     64.09 o 
   2   8   9     2176.91     2092.84     41.92 o 
   4   8   9        0.46       -0.13     10.26 o 
   6   8   9        0.73       -7.41     20.53 o 
   8   8   9       47.61       58.85     30.62 o 
  10   8   9       40.60       40.75     40.08 o 
  12   8   9        0.10       25.48     41.84 o 
  14   8   9      542.58      636.64     95.95 o 
  16   8   9       68.59      -43.70     43.70 o 
  18   8   9      562.24      610.36    142.29 o 
 -21   9   9      197.75      224.16     68.06 o 
 -19   9   9     2637.00     2542.46    168.01 o 
 -17   9   9     1909.56     2032.55    140.79 o 
 -15   9   9      159.92      197.60     40.70 o 
 -13   9   9     3223.55     3144.26    112.26 o 
 -11   9   9     6693.70     6567.74    162.88 o 
  -9   9   9       77.52      111.80     17.93 o 
  -7   9   9     2303.29     2329.42     74.58 o 
  -5   9   9     4709.15     4571.96     95.37 o 
  -3   9   9     4844.84     4574.44    107.18 o 
  -1   9   9     3529.70     3305.74     56.29 o 
   1   9   9     1382.57     1336.74     36.97 o 
   3   9   9     2181.01     1995.05     41.63 o 
   5   9   9      241.36      281.78     20.12 o 
   7   9   9       17.85       36.12     28.77 o 
   9   9   9       69.37      105.64     47.62 o 
  11   9   9      606.54      389.95     72.61 o 
  13   9   9      545.03      488.23     81.63 o 
  15   9   9       48.98      -11.59     48.05 o 
  17   9   9      136.19      191.78     89.56 o 
 -20  10   9      289.74      363.32     72.53 o 
 -18  10   9      180.50      144.81     81.43 o 
 -16  10   9     1570.54     1459.90     97.48 o 
 -14  10   9     3154.11     3016.12    114.52 o 
 -12  10   9      882.43      732.89     83.86 o 
 -10  10   9        5.12       19.53     23.16 o 
  -8  10   9      452.17      568.26     38.90 o 
  -6  10   9     3274.63     3242.97     79.49 o 
  -4  10   9       33.70       44.23     17.07 o 
  -2  10   9     2094.86     2231.82     59.98 o 
   0  10   9     2294.59     2032.51     52.28 o 
   2  10   9      564.71      656.41     42.76 o 
   4  10   9     2801.52     2944.18     71.09 o 
   6  10   9     1090.20     1006.30     74.61 o 
   8  10   9     1028.44      843.42    124.41 o 
  10  10   9      149.50      229.16     59.22 o 
  12  10   9        9.92      -21.44     41.04 o 
  14  10   9        2.38       32.69     50.81 o 
  16  10   9     1112.42     1110.29    125.98 o 
 -21  11   9      600.60      648.35    117.70 o 
 -19  11   9       92.11       59.53     72.18 o 
 -17  11   9      301.52      267.35     80.51 o 
 -15  11   9      881.37     1074.17     95.19 o 
 -13  11   9      170.57      190.73     41.01 o 
 -11  11   9      212.31      165.59     53.62 o 
  -9  11   9     1183.41     1245.70     81.72 o 
  -7  11   9       63.26       67.47     31.38 o 
  -5  11   9      970.01      959.60     56.93 o 
  -3  11   9       13.92       11.24     15.83 o 
  -1  11   9     4383.37     3681.03     83.16 o 
   1  11   9     1484.52     1540.22     49.87 o 
   3  11   9     5257.93     5247.99     97.98 o 
   5  11   9      134.44      189.53     40.79 o 
   7  11   9     1873.20     1571.05    121.62 o 
   9  11   9      112.16      149.26    142.97 o 
  11  11   9      257.50      374.42    113.04 o 
  13  11   9        0.02       -2.33     44.48 o 
  15  11   9       76.66       48.05    139.88 o 
  17  11   9      516.48      542.41    100.48 o 
 -20  12   9        6.56       35.98     60.71 o 
 -18  12   9     2563.59     2731.00    211.47 o 
 -16  12   9      239.39       66.91     47.84 o 
 -14  12   9      483.54      646.04     68.17 o 
 -12  12   9       20.77       12.27     26.44 o 
 -10  12   9        0.19       55.38     28.19 o 
  -8  12   9      286.25      269.10     41.69 o 
  -6  12   9      817.13      784.78     63.91 o 
  -4  12   9     1257.99     1210.97     53.13 o 
  -2  12   9     3983.34     3612.01     96.03 o 
   0  12   9     4253.17     4226.31     95.10 o 
   2  12   9     5430.95     4889.50    119.19 o 
   4  12   9      878.71     1026.36    109.38 o 
   6  12   9        4.59      -24.66     24.66 o 
   8  12   9      547.22      525.29     81.36 o 
  10  12   9       12.68       50.25     67.11 o 
  12  12   9        2.96      -32.65     41.42 o 
  14  12   9        4.47       24.42     49.95 o 
  16  12   9      270.52      297.66     82.21 o 
 -19  13   9     3423.16     3269.22    255.13 o 
 -17  13   9      246.27      353.14     59.20 o 
 -15  13   9       68.30       55.27     39.59 o 
 -13  13   9      107.61      105.64     39.17 o 
 -11  13   9      229.37      297.68     69.82 o 
  -9  13   9     4510.73     4309.31    146.85 o 
  -7  13   9     3646.12     3903.36    127.70 o 
  -5  13   9     3327.82     3023.69    123.25 o 
  -3  13   9     1333.87     1428.41     94.53 o 
  -1  13   9      124.86      151.51     27.63 o 
   1  13   9      200.88      279.06     64.89 o 
   3  13   9      469.99      582.86     61.79 o 
   5  13   9     1621.73     1518.58     96.62 o 
   7  13   9        0.69      -23.23     37.71 o 
   9  13   9      370.46      411.57     79.88 o 
  11  13   9      470.09      366.53     77.61 o 
  13  13   9      291.69      259.68     74.55 o 
  15  13   9      327.55      344.35     85.10 o 
 -18  14   9        9.02       24.93     38.84 o 
 -16  14   9      202.11      181.63     47.57 o 
 -14  14   9       68.18       41.40     41.92 o 
 -12  14   9      237.58      242.07     62.23 o 
 -10  14   9      569.51      612.11     63.90 o 
  -8  14   9      975.47      813.63    113.31 o 
  -6  14   9      107.14       87.09     43.07 o 
  -4  14   9      159.96      171.02     44.88 o 
  -2  14   9      805.06      776.01     69.13 o 
   0  14   9     3653.47     3228.81    119.09 o 
   2  14   9     1754.45     1726.39     87.51 o 
   4  14   9     4092.24     3850.40    165.54 o 
   6  14   9      873.44     1003.40    104.18 o 
   8  14   9      931.46      817.15    100.59 o 
  10  14   9      184.89      204.24     60.62 o 
  12  14   9      221.87      231.76     70.02 o 
  14  14   9      183.95      142.93     66.03 o 
 -17  15   9       37.87       54.48     41.59 o 
 -15  15   9       81.28       69.24     43.33 o 
 -13  15   9       66.03       64.00     38.98 o 
 -11  15   9      254.87      258.26     48.99 o 
  -9  15   9     1050.42      826.73     73.04 o 
  -7  15   9     1465.03     1293.52    116.87 o 
  -5  15   9     2465.68     2186.70    130.20 o 
  -3  15   9      312.82      420.84     73.18 o 
  -1  15   9      329.36      291.63     50.45 o 
   1  15   9     1270.53     1257.21     89.72 o 
   3  15   9     1319.66     1345.75     94.53 o 
   5  15   9     1252.93     1052.80    230.86 o 
   7  15   9       59.57       20.60     40.56 o 
   9  15   9     2194.96     2447.28    172.81 o 
  11  15   9      452.56      312.29    132.98 o 
  13  15   9      197.64      278.42     79.01 o 
 -16  16   9      173.41      166.43     69.30 o 
 -14  16   9      227.77      186.38     49.28 o 
 -12  16   9      342.13      337.06     56.11 o 
 -10  16   9        7.43       20.15     31.15 o 
  -8  16   9      288.32      271.72     64.31 o 
  -6  16   9      529.56      624.44     82.79 o 
  -4  16   9      934.91      952.10    111.54 o 
  -2  16   9      381.46      309.38     51.32 o 
   0  16   9     1898.62     1794.96    107.92 o 
   2  16   9     2119.64     2280.60    116.10 o 
   4  16   9      214.84      230.97     50.52 o 
   6  16   9     1402.66     1539.97    134.62 o 
   8  16   9      268.41      253.21     69.49 o 
  10  16   9       11.25       22.87     48.48 o 
  12  16   9       79.45       59.29     58.31 o 
  14  16   9        5.96       -9.83     54.76 o 
 -17  17   9      396.75      488.25    119.98 o 
 -15  17   9        0.28       45.40     38.96 o 
 -13  17   9        6.93      -12.26     33.62 o 
 -11  17   9       89.51       84.16     39.10 o 
  -9  17   9     1603.26     1499.51    172.94 o 
  -7  17   9      256.83      364.06    105.32 o 
  -5  17   9      982.57     1130.78    186.93 o 
  -3  17   9      570.88      500.47     63.42 o 
  -1  17   9      440.69      530.03     65.51 o 
   1  17   9     1410.45     1401.40    100.29 o 
   3  17   9      164.32      217.41     49.88 o 
   5  17   9     1347.69     1305.11    126.55 o 
   7  17   9      388.94      206.45     66.84 o 
   9  17   9      113.94      146.90     63.20 o 
  11  17   9      523.81      484.27    121.39 o 
  13  17   9        7.03       19.21     52.71 o 
 -14  18   9      550.72      583.07     73.01 o 
 -12  18   9      286.16      352.88     58.62 o 
 -10  18   9      170.35      119.59     58.11 o 
  -8  18   9        0.92        0.88     42.50 o 
  -6  18   9       55.74      124.48     55.14 o 
  -4  18   9      311.10      315.38     68.07 o 
  -2  18   9     3496.82     3327.71    134.39 o 
   0  18   9      272.46      305.50     55.43 o 
   2  18   9     1061.31     1186.02     96.53 o 
   4  18   9      152.96      117.15     59.95 o 
   6  18   9      513.43      372.77    133.32 o 
   8  18   9     1310.48     1236.58    197.74 o 
  10  18   9      127.94       58.88     60.29 o 
 -13  19   9        3.49       33.27     40.47 o 
 -11  19   9      312.56      287.82    126.44 o 
  -9  19   9        3.15      -35.04     45.99 o 
  -7  19   9       31.18       70.42     75.48 o 
  -5  19   9       15.13       43.74     48.18 o 
  -3  19   9      274.08      314.38    181.26 o 
  -1  19   9        0.34       37.06     42.62 o 
   1  19   9      118.47      118.10     46.03 o 
   3  19   9     3029.00     3232.23    172.27 o 
   5  19   9      994.95      984.43    119.09 o 
   7  19   9      215.05      112.87     74.15 o 
   9  19   9       86.06      140.61     68.20 o 
 -12  20   9       40.17       60.51     92.85 o 
 -10  20   9       45.42       13.70     49.56 o 
  -8  20   9      115.97      138.60     61.88 o 
  -6  20   9      200.20      334.73    101.22 o 
  -4  20   9     1626.73     1973.98    155.24 o 
  -2  20   9     1151.94     1163.37    120.51 o 
   0  20   9      715.13      679.26     79.25 o 
   2  20   9       22.52       90.11     48.14 o 
   4  20   9       83.21       46.00     53.46 o 
   6  20   9      857.29      789.18    111.61 o 
   8  20   9        0.20       20.79     58.73 o 
 -11  21   9      358.10      461.88    148.65 o 
  -9  21   9       71.48      109.03    110.30 o 
  -7  21   9      514.98      369.86     82.03 o 
  -5  21   9      964.58      873.99    260.07 o 
  -3  21   9        2.83      133.00     58.35 o 
  -1  21   9      353.66      453.27     69.91 o 
   1  21   9       44.93       35.22     43.20 o 
   3  21   9       31.29       27.76     51.61 o 
   5  21   9      360.94      390.83     85.79 o 
   7  21   9     1961.83     2092.36    176.24 o 
  -8  22   9       32.76      -29.51     82.39 o 
  -6  22   9      175.28       26.19     92.26 o 
  -4  22   9      740.28      809.97    108.80 o 
  -2  22   9        6.70       -5.92     50.51 o 
   0  22   9     1082.93     1123.32    102.29 o 
   2  22   9      559.20      688.33    102.70 o 
   4  22   9      205.53      262.49     78.79 o 
  -5  23   9      326.20      365.86    137.22 o 
  -3  23   9      849.59     1111.99    200.56 o 
  -1  23   9       99.56       48.64     89.52 o 
   1  23   9      429.42      480.26    131.51 o 
 -22   0  10     1027.94     1074.21    160.52 o 
 -20   0  10      618.91      880.98    144.81 o 
 -18   0  10      132.16       89.58     59.81 o 
 -16   0  10     1331.57     1190.05    139.08 o 
 -14   0  10      109.50      162.49     54.41 o 
 -12   0  10     2077.04     2014.20    136.25 o 
 -10   0  10     1563.20     1646.47     70.97 o 
  -8   0  10        5.54        9.80     22.23 o 
  -6   0  10       62.52       93.66     19.37 o 
  -4   0  10       13.19       27.34     10.26 o 
  -2   0  10     1128.98     1080.08     35.00 o 
   0   0  10      344.79      304.21     14.80 o 
   2   0  10     1404.52     1721.73     37.63 o 
   4   0  10     2356.77     2139.67     38.17 o 
   6   0  10    16235.11    16776.50    208.35 o 
   8   0  10     1143.24     1063.86     75.37 o 
  10   0  10     2358.66     2263.11    148.81 o 
  12   0  10      193.68      144.47    108.99 o 
  14   0  10     1056.00     1187.19    147.36 o 
  16   0  10      640.93      687.81    121.36 o 
  18   0  10     1489.20     1786.46    202.20 o 
 -23   1  10       58.61       16.45     40.24 o 
 -21   1  10      154.93      176.57     54.26 o 
 -19   1  10     1158.41     1181.06    127.90 o 
 -17   1  10     1477.95     1344.65    110.30 o 
 -15   1  10     4015.52     4015.37    108.98 o 
 -13   1  10     3709.60     3358.56    182.83 o 
 -11   1  10     2108.76     2221.92    112.68 o 
  -9   1  10        0.29       12.29     10.39 o 
  -7   1  10     1545.98     1735.11     39.78 o 
  -5   1  10       24.20        9.66      7.25 o 
  -3   1  10      590.72      668.13     22.09 o 
  -1   1  10     5195.29     4915.09     56.20 o 
   1   1  10    18718.86    18784.19    146.61 o 
   3   1  10      123.99      122.12      9.83 o 
   5   1  10     5174.71     5059.97     60.20 o 
   7   1  10      457.64      450.69     22.19 o 
   9   1  10     2817.61     2568.57     78.73 o 
  11   1  10       53.14       77.50     21.16 o 
  13   1  10      803.15      785.70     83.72 o 
  15   1  10      253.75      346.78     61.19 o 
  17   1  10     1273.35     1486.27    127.41 o 
  19   1  10       18.17      134.88     79.70 o 
 -22   2  10       42.58       81.33     50.98 o 
 -20   2  10        0.68       21.59     35.68 o 
 -18   2  10       80.79       56.67     62.82 o 
 -16   2  10      487.99      490.08     66.66 o 
 -14   2  10     1705.01     1702.47    113.61 o 
 -12   2  10     4796.29     4461.58    120.20 o 
 -10   2  10     1140.29     1229.04     68.32 o 
  -8   2  10       12.01       34.85      8.98 o 
  -6   2  10     3117.23     2920.76     52.67 o 
  -4   2  10      127.83      187.66     12.42 o 
  -2   2  10      288.96      345.44     15.89 o 
   0   2  10       26.70        8.01      4.55 o 
   2   2  10      730.73      727.94     19.23 o 
   4   2  10    12729.83    12362.73     98.61 o 
   6   2  10     3466.71     3122.39     49.97 o 
   8   2  10     2172.93     2253.57     53.49 o 
  10   2  10     1947.63     1810.09     82.37 o 
  12   2  10     1377.15     1344.18     85.82 o 
  14   2  10     1684.28     2040.83    155.41 o 
  16   2  10       40.48       66.62     61.79 o 
  18   2  10     2116.60     2576.53    251.14 o 
 -23   3  10      546.06      514.79     87.70 o 
 -21   3  10      246.86      252.21     61.37 o 
 -19   3  10      673.57      574.72     80.90 o 
 -17   3  10     1184.58     1426.62    508.63 o 
 -15   3  10      448.35      492.31     43.64 o 
 -13   3  10     3343.20     3276.68    130.65 o 
 -11   3  10     2040.28     1968.77     62.81 o 
  -9   3  10     1031.29     1146.35     31.04 o 
  -7   3  10     1379.24     1345.81     32.50 o 
  -5   3  10      477.82      637.48     23.96 o 
  -3   3  10      113.85      203.83     12.76 o 
  -1   3  10        6.50       11.70      5.08 o 
   1   3  10    19360.19    18764.76    161.46 o 
   3   3  10     3236.27     3084.81     48.98 o 
   5   3  10       17.46        1.61      8.39 o 
   7   3  10     1673.01     1723.11     48.58 o 
   9   3  10      944.33      997.16    116.26 o 
  11   3  10      536.48      546.76     54.61 o 
  13   3  10        1.29        2.63     55.40 o 
  15   3  10      563.91      590.72    113.75 o 
  17   3  10       92.36       84.33     63.54 o 
  19   3  10      659.63      926.05    164.29 o 
 -22   4  10     1328.79     1161.57    120.01 o 
 -20   4  10      174.21      222.77     58.56 o 
 -18   4  10     1402.35     1477.53    121.86 o 
 -16   4  10      937.26      996.02     95.08 o 
 -14   4  10       56.70       30.04     19.38 o 
 -12   4  10       42.53       60.16     33.59 o 
 -10   4  10      137.91      155.25     17.68 o 
  -8   4  10     2004.67     1897.51     39.76 o 
  -6   4  10       43.94       36.07      9.09 o 
  -4   4  10      270.35      304.22     17.92 o 
  -2   4  10     1548.78     1483.92     31.13 o 
   0   4  10      164.56      161.80     10.58 o 
   2   4  10     3461.75     3754.71     51.76 o 
   4   4  10     1612.81     1403.69     32.05 o 
   6   4  10     1306.00     1292.78     35.84 o 
   8   4  10     2537.55     2269.20    126.73 o 
  10   4  10     2196.11     2224.93    108.35 o 
  12   4  10     1493.67     1523.12    123.10 o 
  14   4  10      149.03      207.48     98.13 o 
  16   4  10        3.64      -12.20     49.73 o 
  18   4  10       37.68       54.03     66.12 o 
 -23   5  10       42.78       76.82     52.32 o 
 -21   5  10      890.43      846.69    102.45 o 
 -19   5  10       68.23      118.92    117.99 o 
 -17   5  10      740.63      731.23    100.31 o 
 -15   5  10     1150.86     1137.58     60.02 o 
 -13   5  10     5165.83     4808.78    108.28 o 
 -11   5  10     2270.13     2068.06     80.89 o 
  -9   5  10      246.23      240.18     23.81 o 
  -7   5  10       73.45       70.41     11.53 o 
  -5   5  10     3620.85     3342.72     58.68 o 
  -3   5  10     2850.35     2790.89     59.43 o 
  -1   5  10     5421.92     5320.39     54.44 o 
   1   5  10      335.47      389.33     17.95 o 
   3   5  10     1965.53     2093.11     40.74 o 
   5   5  10     4532.16     4275.05     65.18 o 
   7   5  10     2100.40     2026.14     51.56 o 
   9   5  10     1335.99     1301.49     68.69 o 
  11   5  10     1640.57     1808.70    224.69 o 
  13   5  10       38.08       55.58     46.15 o 
  15   5  10      461.11      534.75    115.32 o 
  17   5  10     1249.80     1308.86    184.70 o 
  19   5  10      207.75      138.47     84.41 o 
 -22   6  10      428.37      585.68     89.69 o 
 -20   6  10     4986.93     4384.68    213.12 o 
 -18   6  10      122.53      157.01     47.68 o 
 -16   6  10     1196.89     1148.43    101.87 o 
 -14   6  10       30.70       26.11     16.54 o 
 -12   6  10        3.50       -2.10     15.11 o 
 -10   6  10     4339.13     4485.77     81.82 o 
  -8   6  10     1584.36     1490.79     50.48 o 
  -6   6  10        3.67       15.43     10.32 o 
  -4   6  10     3718.18     4006.66     62.79 o 
  -2   6  10        1.35       -4.84      4.84 o 
   0   6  10        2.32        2.66      6.78 o 
   2   6  10       18.56        4.34      8.42 o 
   4   6  10    31867.33    31142.58    305.13 o 
   6   6  10     9648.17     9118.28    107.57 o 
   8   6  10     2254.03     2277.21    157.37 o 
  10   6  10     1248.63     1207.76    132.51 o 
  12   6  10      999.36      887.01    209.65 o 
  14   6  10       48.19      106.11     52.53 o 
  16   6  10        9.56      128.76     79.48 o 
  18   6  10       88.92      -12.17     55.78 o 
 -21   7  10      457.56      403.14     74.29 o 
 -19   7  10       94.48       54.79     37.22 o 
 -17   7  10      162.58      151.90     46.32 o 
 -15   7  10        4.80       -7.01     18.85 o 
 -13   7  10     1039.77     1038.02     49.80 o 
 -11   7  10      918.27      898.40     84.66 o 
  -9   7  10    20512.27    19545.33    293.94 o 
  -7   7  10     5111.41     5211.45     77.81 o 
  -5   7  10      132.22      154.66     11.48 o 
  -3   7  10      486.64      657.48     22.80 o 
  -1   7  10     1700.32     1623.72     32.96 o 
   1   7  10     2749.73     2649.70     48.47 o 
   3   7  10      104.03      128.03     14.66 o 
   5   7  10      871.90      802.06     41.20 o 
   7   7  10      942.36     1044.94     74.62 o 
   9   7  10       24.18       48.43     41.33 o 
  11   7  10      729.93      955.02    102.28 o 
  13   7  10      352.05      313.12     70.06 o 
  15   7  10      188.71      248.57     71.55 o 
  17   7  10      461.74      470.16    117.01 o 
 -22   8  10       79.52      123.89     69.73 o 
 -20   8  10      467.66      479.45     79.82 o 
 -18   8  10        8.16       54.10     39.85 o 
 -16   8  10     1686.29     1627.26    122.88 o 
 -14   8  10      194.59      141.14     36.33 o 
 -12   8  10       19.99       39.06     17.36 o 
 -10   8  10     1357.01     1387.12     57.01 o 
  -8   8  10      500.44      427.08     38.50 o 
  -6   8  10      598.83      546.97     35.88 o 
  -4   8  10     2043.92     1818.63     44.57 o 
  -2   8  10      195.93      201.40     19.00 o 
   0   8  10       43.66       24.67     11.05 o 
   2   8  10      312.57      231.97     18.73 o 
   4   8  10     1301.44     1226.02     33.28 o 
   6   8  10      560.12      459.17     42.01 o 
   8   8  10     2920.34     2964.07     92.32 o 
  10   8  10       17.39       21.51     42.18 o 
  12   8  10      906.69     1104.99    111.81 o 
  14   8  10      212.81      296.21     74.50 o 
  16   8  10      188.12      301.03     74.03 o 
  18   8  10       25.22       88.13     86.19 o 
 -21   9  10      130.13      123.89     76.01 o 
 -19   9  10     1908.25     1737.35    138.91 o 
 -17   9  10     1167.90     1093.18    105.40 o 
 -15   9  10       31.85       61.08     30.16 o 
 -13   9  10     1862.84     1721.12     97.45 o 
 -11   9  10     3287.07     3354.83     96.53 o 
  -9   9  10     2564.25     2413.33     78.74 o 
  -7   9  10     2462.04     2503.69    141.67 o 
  -5   9  10      403.36      359.01     31.66 o 
  -3   9  10     5466.58     5603.47    104.97 o 
  -1   9  10      860.64      839.83     39.59 o 
   1   9  10      677.87      718.87     35.29 o 
   3   9  10     2064.24     1835.71     47.99 o 
   5   9  10       16.02       22.69     26.03 o 
   7   9  10     2910.83     2835.23    178.14 o 
   9   9  10     1055.79     1066.21    103.47 o 
  11   9  10      298.53      307.09     70.53 o 
  13   9  10        2.02       37.80     52.08 o 
  15   9  10      115.80      -14.82     52.07 o 
  17   9  10      482.21      553.09    133.89 o 
 -20  10  10        7.45      -40.14     62.86 o 
 -18  10  10      409.95      400.62     92.88 o 
 -16  10  10     1189.80     1244.70     92.57 o 
 -14  10  10      316.65      407.82     53.01 o 
 -12  10  10        9.32      -11.22     24.31 o 
 -10  10  10      309.62      356.28     48.35 o 
  -8  10  10        6.41        8.79     22.98 o 
  -6  10  10     4836.20     4615.66    111.29 o 
  -4  10  10      991.12     1049.58     70.39 o 
  -2  10  10     7347.72     7469.15    275.15 o 
   0  10  10     1658.46     1518.10     54.65 o 
   2  10  10      177.75      114.52     19.04 o 
   4  10  10      976.50      979.81    138.45 o 
   6  10  10      939.57      910.06     74.54 o 
   8  10  10      157.68      169.31     54.88 o 
  10  10  10     1966.41     1653.22    133.81 o 
  12  10  10       28.79       58.41     49.81 o 
  14  10  10      781.09      798.15    157.90 o 
  16  10  10      351.62      362.54     84.12 o 
 -21  11  10      261.87      317.10     73.26 o 
 -19  11  10      428.19      400.03     73.49 o 
 -17  11  10      516.06      547.74    114.89 o 
 -15  11  10     4722.19     4538.10    187.38 o 
 -13  11  10       21.47        1.44     27.38 o 
 -11  11  10       27.23       17.92     28.73 o 
  -9  11  10      289.31      290.79     44.05 o 
  -7  11  10        3.59      -15.17     23.64 o 
  -5  11  10       51.79       44.62     22.14 o 
  -3  11  10     1951.80     1825.47     98.58 o 
  -1  11  10     3287.48     3172.95     89.57 o 
   1  11  10     4056.83     3520.81     84.54 o 
   3  11  10       24.78       17.98     29.27 o 
   5  11  10      286.30      189.92     41.04 o 
   7  11  10        2.40       35.46     40.27 o 
   9  11  10      684.07      858.33    100.48 o 
  11  11  10        6.63      -41.37     43.27 o 
  13  11  10       18.16       19.87     49.11 o 
  15  11  10      112.92       32.41     53.46 o 
 -20  12  10       32.04       78.93     72.60 o 
 -18  12  10     1896.15     2055.03    217.92 o 
 -16  12  10      823.62      699.26    159.15 o 
 -14  12  10      989.95     1316.69    106.82 o 
 -12  12  10      467.11      602.11     63.55 o 
 -10  12  10       94.35       49.88     51.01 o 
  -8  12  10     1997.57     2076.32     95.28 o 
  -6  12  10     3290.58     3096.96    110.90 o 
  -4  12  10      496.71      390.30     61.78 o 
  -2  12  10     1914.10     1939.98     72.29 o 
   0  12  10      258.35      342.08     81.81 o 
   2  12  10     1545.89     1202.71     82.44 o 
   4  12  10       56.96       56.69     34.78 o 
   6  12  10      295.11      344.36     93.43 o 
   8  12  10      250.96      345.69     69.58 o 
  10  12  10        1.90      -33.11     78.31 o 
  12  12  10       39.83       22.69     50.23 o 
  14  12  10      555.14      662.76    105.27 o 
  16  12  10      134.19      179.33    126.14 o 
 -19  13  10       10.20        9.60     44.07 o 
 -17  13  10      418.87      491.60     67.25 o 
 -15  13  10        1.14      -24.48     30.52 o 
 -13  13  10     1126.62     1263.69     97.08 o 
 -11  13  10        0.21        6.56     26.11 o 
  -9  13  10      139.40      103.50     34.71 o 
  -7  13  10      342.47      311.24     45.87 o 
  -5  13  10       86.39       14.47     30.45 o 
  -3  13  10      463.21      425.21     53.88 o 
  -1  13  10      123.70      135.61     39.25 o 
   1  13  10     6347.75     5838.54    165.44 o 
   3  13  10      459.47      574.37     63.36 o 
   5  13  10      182.90      178.62     43.23 o 
   7  13  10        3.16        2.23     39.34 o 
   9  13  10       43.00       84.29    145.23 o 
  11  13  10       44.91       41.06     51.73 o 
  13  13  10      885.84      756.47    107.21 o 
  15  13  10       20.22       31.13     55.02 o 
 -18  14  10      289.36      185.44     53.21 o 
 -16  14  10       39.42       29.60     36.07 o 
 -14  14  10      510.32      574.34     73.49 o 
 -12  14  10        1.49        5.20     30.59 o 
 -10  14  10      864.99      844.45     75.53 o 
  -8  14  10       96.95      153.94     38.61 o 
  -6  14  10     4435.09     4258.61    330.22 o 
  -4  14  10      126.03      149.70     39.73 o 
  -2  14  10       40.38       68.87     40.80 o 
   0  14  10       38.90       35.24     32.25 o 
   2  14  10        3.03        3.85     32.18 o 
   4  14  10      724.81      560.27     65.04 o 
   6  14  10     1714.65     2042.07    150.63 o 
   8  14  10      269.19      358.73     95.18 o 
  10  14  10      203.64      151.28     62.40 o 
  12  14  10      176.11       71.50     76.07 o 
  14  14  10       74.07      179.76    117.24 o 
 -17  15  10       39.71       68.72     40.89 o 
 -15  15  10      108.61       77.63     79.40 o 
 -13  15  10      214.43      235.01     66.63 o 
 -11  15  10        0.70        5.85     29.07 o 
  -9  15  10     1015.82     1030.36     84.46 o 
  -7  15  10       88.33      110.26     47.57 o 
  -5  15  10     1912.81     1638.74    126.40 o 
  -3  15  10       70.41      -12.69     28.82 o 
  -1  15  10      765.85      833.75     76.50 o 
   1  15  10      280.08      326.24     53.78 o 
   3  15  10       22.45        7.38     33.23 o 
   5  15  10        2.28        1.59     43.45 o 
   7  15  10      462.70      389.71     77.78 o 
   9  15  10       27.36       47.11     53.05 o 
  11  15  10      373.65      342.86    150.31 o 
  13  15  10       18.05       18.48     54.44 o 
 -16  16  10       25.98       37.95     39.96 o 
 -14  16  10      126.82      125.78     92.59 o 
 -12  16  10      405.10      297.89     53.45 o 
 -10  16  10        6.66       60.11     33.54 o 
  -8  16  10       20.02       11.30     40.60 o 
  -6  16  10     1333.14     1278.88    115.74 o 
  -4  16  10       64.43       21.42     32.99 o 
  -2  16  10      169.11      121.33     39.63 o 
   0  16  10      916.85     1029.97    153.74 o 
   2  16  10        2.06       24.17     36.14 o 
   4  16  10      444.77      556.19     76.01 o 
   6  16  10     1491.41     1628.76    205.74 o 
   8  16  10       11.31       76.99     54.88 o 
  10  16  10        1.22       65.45     55.27 o 
  12  16  10        3.88       68.66     73.28 o 
 -15  17  10      447.97      443.34     67.63 o 
 -13  17  10       10.29        9.12     35.33 o 
 -11  17  10       31.15       74.09     40.39 o 
  -9  17  10       10.95       10.10     43.74 o 
  -7  17  10       34.33      -48.89     56.08 o 
  -5  17  10      472.32      407.79    175.71 o 
  -3  17  10       11.82        0.49     35.40 o 
  -1  17  10        2.79       11.64     36.61 o 
   1  17  10      174.90      151.06     44.84 o 
   3  17  10      158.30      121.45     45.89 o 
   5  17  10     2143.94     2285.61    166.49 o 
   7  17  10       71.03      111.86     59.40 o 
   9  17  10      251.99      337.51    143.03 o 
  11  17  10      201.16       12.33     55.55 o 
 -14  18  10      767.38      804.18     89.96 o 
 -12  18  10      110.99      196.25     47.14 o 
 -10  18  10       88.60       61.76     76.50 o 
  -8  18  10       24.39      -15.06     44.79 o 
  -6  18  10        0.57        3.47     44.56 o 
  -4  18  10      384.82      357.33    158.90 o 
  -2  18  10      999.02     1034.36     89.43 o 
   0  18  10        4.12        8.84     38.18 o 
   2  18  10      336.53      391.39     64.04 o 
   4  18  10      980.06     1174.43    124.26 o 
   6  18  10     1788.00     1990.97    162.15 o 
   8  18  10       45.55        3.71     45.79 o 
  10  18  10       60.40       93.78     63.30 o 
 -13  19  10        0.11      -13.38     51.13 o 
 -11  19  10      224.65      191.65     68.57 o 
  -9  19  10        1.35      -42.17     42.83 o 
  -7  19  10      133.55       71.31     52.43 o 
  -5  19  10      701.46      652.63    100.22 o 
  -3  19  10        1.01       -6.21     97.82 o 
  -1  19  10       20.25       72.94     44.38 o 
   1  19  10      112.56       61.56     42.13 o 
   3  19  10      591.60      542.36     91.82 o 
   5  19  10     2590.33     2244.92    340.50 o 
   7  19  10       91.93      134.18    112.00 o 
   9  19  10      561.02      670.39    157.06 o 
 -12  20  10      328.45      391.66     88.95 o 
 -10  20  10       47.98       96.24     64.27 o 
  -8  20  10      387.70      426.52     91.64 o 
  -6  20  10       50.42       93.69     59.22 o 
  -4  20  10      219.95      232.22     70.54 o 
  -2  20  10      117.03      159.64     62.80 o 
   0  20  10       59.06       55.15     44.07 o 
   2  20  10     1134.52     1121.25     99.14 o 
   4  20  10      515.46      614.16     98.88 o 
   6  20  10     1590.13     1747.62    158.62 o 
   8  20  10      131.77      128.33     66.00 o 
  -9  21  10        0.48       21.67     56.57 o 
  -7  21  10      368.10      330.11     82.72 o 
  -5  21  10      302.43      252.08     73.26 o 
  -3  21  10       28.95        0.10     65.53 o 
  -1  21  10      831.78      946.42    127.12 o 
   1  21  10        3.69        5.07     40.40 o 
   3  21  10       27.48      129.49     63.55 o 
   5  21  10        0.15       13.68     56.44 o 
  -8  22  10      124.72       18.20     97.96 o 
  -6  22  10        4.11       21.71     64.65 o 
  -4  22  10        1.45      -63.10     63.10 o 
  -2  22  10       21.29       -4.23     48.76 o 
   0  22  10      257.78      182.38     54.71 o 
   2  22  10     1385.68     1494.15    147.88 o 
 -23   1  11       68.70       -2.29     44.59 o 
 -21   1  11      683.25      783.64     98.24 o 
 -19   1  11       20.85       76.24     41.42 o 
 -17   1  11      149.27      126.71     40.66 o 
 -15   1  11       70.28       55.17     74.46 o 
 -13   1  11     2252.13     1990.31    130.28 o 
 -11   1  11      342.29      277.24     36.03 o 
  -9   1  11     1102.84     1162.55     39.48 o 
  -7   1  11      121.72       73.62     16.22 o 
  -5   1  11       43.05       77.31      9.94 o 
  -3   1  11      158.90      189.99     13.04 o 
  -1   1  11     4168.73     4529.83     50.20 o 
   1   1  11      271.52      286.99     16.48 o 
   3   1  11      800.19      818.98     26.08 o 
   5   1  11        5.79        1.59      8.54 o 
   7   1  11     1958.45     1676.31     43.57 o 
   9   1  11      427.02      488.19     42.41 o 
  11   1  11      112.47       63.41     24.77 o 
  13   1  11      277.54      337.96     52.32 o 
  15   1  11      200.30      248.16     54.87 o 
  17   1  11       32.06       74.48     65.08 o 
 -22   2  11      389.78      342.86     82.90 o 
 -20   2  11      200.83      187.46     56.14 o 
 -18   2  11      352.93      264.63     55.51 o 
 -16   2  11        4.95       18.46     37.61 o 
 -14   2  11      682.53      579.33    116.50 o 
 -12   2  11      198.66      194.89     49.53 o 
 -10   2  11      166.91      179.81     27.34 o 
  -8   2  11      295.65      230.92     17.24 o 
  -6   2  11     1650.64     1571.06     33.96 o 
  -4   2  11     1189.14     1253.29     28.00 o 
  -2   2  11       14.62       36.22      9.84 o 
   0   2  11     2653.83     2686.29     35.21 o 
   2   2  11      986.58     1048.23     32.95 o 
   4   2  11      935.65      862.56     21.30 o 
   6   2  11      497.89      332.99     19.94 o 
   8   2  11        6.76       13.71     13.50 o 
  10   2  11     4822.67     4377.50    111.83 o 
  12   2  11        7.82       32.50     31.24 o 
  14   2  11       51.67       80.68     58.07 o 
  16   2  11      119.44      250.76     81.84 o 
  18   2  11      746.00      792.98    149.93 o 
 -23   3  11       14.27        0.84     42.31 o 
 -21   3  11       44.22       69.25     43.74 o 
 -19   3  11      323.16      205.85     54.80 o 
 -17   3  11      139.68      128.89     43.10 o 
 -15   3  11      176.27      145.64     26.67 o 
 -13   3  11      117.66      168.97     38.32 o 
 -11   3  11     1410.09     1479.01     69.61 o 
  -9   3  11     6252.40     6226.13     84.67 o 
  -7   3  11     2510.68     2492.66     47.29 o 
  -5   3  11      956.66      924.68     29.20 o 
  -3   3  11      999.39     1008.76     27.05 o 
  -1   3  11       10.06       18.90      4.75 o 
   1   3  11      502.00      541.99     20.13 o 
   3   3  11      265.29      339.12     16.77 o 
   5   3  11      519.51      498.94     22.82 o 
   7   3  11        3.70       10.74     12.13 o 
   9   3  11      243.67      209.21     37.83 o 
  11   3  11      341.08      237.90     55.01 o 
  13   3  11       73.65       86.73     46.99 o 
  15   3  11       75.68       58.75     58.69 o 
  17   3  11      221.39      213.76     85.16 o 
 -22   4  11       93.48      108.05     56.37 o 
 -20   4  11      105.63       64.19     45.11 o 
 -18   4  11     1902.70     1595.33    126.50 o 
 -16   4  11       10.18       26.59     31.64 o 
 -14   4  11       91.62       87.67     21.70 o 
 -12   4  11      182.98      118.51     35.56 o 
 -10   4  11      762.59      774.05     44.05 o 
  -8   4  11      198.45      203.07     18.98 o 
  -6   4  11      720.42      686.53     26.75 o 
  -4   4  11       13.49        5.31      8.03 o 
  -2   4  11      112.17      130.92     13.77 o 
   0   4  11     3411.20     3520.19     54.43 o 
   2   4  11        1.80        7.25      7.87 o 
   4   4  11     3076.78     3038.24     52.50 o 
   6   4  11     3088.67     2856.96     60.04 o 
   8   4  11       81.75       47.73     23.00 o 
  10   4  11       92.14       66.73     30.33 o 
  12   4  11        2.64       36.53     41.73 o 
  14   4  11      146.01      184.46     65.22 o 
  16   4  11       24.49      197.84     86.63 o 
  18   4  11      571.10      657.64    140.39 o 
 -23   5  11      660.26      535.88     88.79 o 
 -21   5  11      450.51      328.46     66.21 o 
 -19   5  11       70.69       67.97     46.60 o 
 -17   5  11        2.70       -5.01     27.48 o 
 -15   5  11      973.13     1027.82    101.49 o 
 -13   5  11       28.23       18.08     19.16 o 
 -11   5  11     1334.51     1222.57     87.08 o 
  -9   5  11        5.99       22.00     13.62 o 
  -7   5  11     5189.61     5280.03     76.65 o 
  -5   5  11      346.06      394.64     27.21 o 
  -3   5  11        0.57        7.87      5.37 o 
  -1   5  11      143.13      171.73     13.10 o 
   1   5  11     1914.45     1746.41     34.81 o 
   3   5  11     2653.03     2680.25     52.41 o 
   5   5  11      415.59      469.80     27.11 o 
   7   5  11      532.05      505.90     45.60 o 
   9   5  11      997.52     1058.42     87.78 o 
  11   5  11     2199.94     2167.80    208.46 o 
  13   5  11      395.39      430.16     74.87 o 
  15   5  11      306.32      375.04     99.75 o 
  17   5  11       70.20       -1.02     59.61 o 
 -22   6  11       52.38       67.53     45.50 o 
 -20   6  11        5.52       78.50     41.25 o 
 -18   6  11       32.74       44.12     38.65 o 
 -16   6  11        1.36       24.86     31.22 o 
 -14   6  11      572.04      540.45     65.83 o 
 -12   6  11       37.66       65.98     26.63 o 
 -10   6  11      125.29      121.44     22.39 o 
  -8   6  11    13378.83    13131.87    201.97 o 
  -6   6  11      496.44      490.42     33.92 o 
  -4   6  11     2716.57     2633.98     43.52 o 
  -2   6  11      396.38      379.17     17.46 o 
   0   6  11     2057.35     1997.01     43.13 o 
   2   6  11       87.98      148.77     16.76 o 
   4   6  11     1848.53     1930.34     45.02 o 
   6   6  11     1419.94     1316.33     53.47 o 
   8   6  11       64.54       25.43     32.60 o 
  10   6  11     1214.43     1156.74    126.82 o 
  12   6  11      147.96      134.58    102.98 o 
  14   6  11      208.13      369.52     90.33 o 
  16   6  11      162.03      251.16     96.34 o 
  18   6  11       13.20       70.12     73.91 o 
 -21   7  11      239.40      224.90     61.59 o 
 -19   7  11      389.85      359.54     67.65 o 
 -17   7  11      739.71      677.39    104.72 o 
 -15   7  11        4.55       35.33     25.85 o 
 -13   7  11      104.12      129.48     41.32 o 
 -11   7  11      627.01      718.81     58.65 o 
  -9   7  11     1477.71     1612.99     72.92 o 
  -7   7  11     1238.71     1276.63     51.32 o 
  -5   7  11        0.61       -6.35      7.95 o 
  -3   7  11     5335.22     5229.68     92.14 o 
  -1   7  11      456.25      473.15     27.33 o 
   1   7  11     1347.41     1456.13     40.22 o 
   3   7  11     4998.96     4766.85    105.19 o 
   5   7  11     3974.27     3593.93     77.03 o 
   7   7  11     5841.39     5576.57    132.02 o 
   9   7  11      335.44      432.78     68.96 o 
  11   7  11      469.30      340.84     67.30 o 
  13   7  11       38.66       41.15     48.76 o 
  15   7  11      178.87      195.78     91.90 o 
  17   7  11      291.78      413.96    122.54 o 
 -22   8  11      435.66      386.68     82.11 o 
 -20   8  11      172.15      178.05     54.86 o 
 -18   8  11        1.82       21.45     55.79 o 
 -16   8  11     1040.70     1245.57    109.58 o 
 -14   8  11      110.38      136.37     35.00 o 
 -12   8  11    10475.92    10718.39    249.14 o 
 -10   8  11      112.64      141.32     26.07 o 
  -8   8  11      825.63      663.81     47.51 o 
  -6   8  11     5134.38     4908.13    130.41 o 
  -4   8  11      661.74      536.77     30.34 o 
  -2   8  11     1605.87     1391.11     68.38 o 
   0   8  11      235.01      253.01     38.56 o 
   2   8  11     1941.61     1921.00     51.81 o 
   4   8  11       75.55      143.78     40.34 o 
   6   8  11     3050.09     2854.06     79.85 o 
   8   8  11     4576.23     4683.03    123.48 o 
  10   8  11      686.88      641.52    107.45 o 
  12   8  11      975.94      819.57    101.75 o 
  14   8  11      771.05      971.00    128.04 o 
  16   8  11      622.76      487.53    115.37 o 
 -21   9  11      299.73      461.86     80.93 o 
 -19   9  11       30.70       13.76     36.35 o 
 -17   9  11      366.95      469.16    104.25 o 
 -15   9  11      449.26      410.01     57.96 o 
 -13   9  11     3132.31     2840.36    285.17 o 
 -11   9  11      179.57      182.21     44.71 o 
  -9   9  11      999.95      975.61     60.08 o 
  -7   9  11       75.18       85.43     25.88 o 
  -5   9  11     8128.49     7657.06    151.98 o 
  -3   9  11       71.96       60.06     29.21 o 
  -1   9  11      137.97      182.60     29.94 o 
   1   9  11      377.11      333.26     34.35 o 
   3   9  11     6116.31     5584.48    121.03 o 
   5   9  11        7.52        7.27     26.45 o 
   7   9  11      291.61      224.80     90.66 o 
   9   9  11      460.42      624.64    101.04 o 
  11   9  11     1700.07     1586.39    192.92 o 
  13   9  11      366.64      394.65     78.51 o 
  15   9  11      152.46      339.20     80.04 o 
  17   9  11      326.92      421.66    122.72 o 
 -20  10  11      371.46      306.89     69.29 o 
 -18  10  11     1420.79     1332.96    120.07 o 
 -16  10  11      434.74      527.54     79.44 o 
 -14  10  11     2496.15     2340.68    280.66 o 
 -12  10  11     1093.04     1085.80     81.55 o 
 -10  10  11     1852.36     1600.27     94.89 o 
  -8  10  11      499.12      526.51     62.75 o 
  -6  10  11        2.89       -8.69     17.36 o 
  -4  10  11     7937.15     8232.44    232.89 o 
  -2  10  11     1390.30     1194.66     87.94 o 
   0  10  11     2862.74     2374.66     76.08 o 
   2  10  11        1.04        1.37     21.82 o 
   4  10  11      641.21      667.28     95.20 o 
   6  10  11        1.04      -10.21     26.41 o 
   8  10  11      581.45      664.91    123.27 o 
  10  10  11        4.72       17.50     45.63 o 
  12  10  11      924.95      845.19    107.40 o 
  14  10  11      113.00      155.51     67.28 o 
  16  10  11      849.05      915.46    123.02 o 
 -21  11  11       47.80       66.85     60.97 o 
 -19  11  11       12.53      -33.30     44.74 o 
 -17  11  11        9.14        9.44     42.53 o 
 -15  11  11     5548.65     5451.85    204.46 o 
 -13  11  11      175.26      193.39     42.90 o 
 -11  11  11     1579.66     1586.38     98.36 o 
  -9  11  11     1013.18     1079.96     99.38 o 
  -7  11  11       38.03       66.62     34.73 o 
  -5  11  11      102.99      105.69     33.54 o 
  -3  11  11     5840.88     4971.86    142.68 o 
  -1  11  11      370.03      513.22     43.46 o 
   1  11  11     2537.24     2574.25    133.29 o 
   3  11  11      208.92      203.57     41.49 o 
   5  11  11     1486.84     1426.69     93.76 o 
   7  11  11     2647.01     2595.25    149.16 o 
   9  11  11      810.92      945.87    107.05 o 
  11  11  11      869.73      784.99    218.10 o 
  13  11  11      659.99      400.36     86.16 o 
  15  11  11       44.95       33.00    115.26 o 
 -20  12  11       38.35       51.84     66.77 o 
 -18  12  11      485.01      553.82    143.01 o 
 -16  12  11      308.87      247.25     51.93 o 
 -14  12  11      751.48      736.33     75.65 o 
 -12  12  11      894.91      805.45     74.20 o 
 -10  12  11       41.23       73.44     32.08 o 
  -8  12  11      507.91      418.57     51.39 o 
  -6  12  11     1117.01      996.51     74.14 o 
  -4  12  11      351.40      273.35     45.03 o 
  -2  12  11       20.15      -20.49     26.85 o 
   0  12  11     1488.14     1409.22     91.05 o 
   2  12  11     1152.67     1152.32     84.52 o 
   4  12  11      378.07      331.38     58.21 o 
   6  12  11     1163.62     1164.32    107.07 o 
   8  12  11     1234.38     1233.23    121.59 o 
  10  12  11      339.67      629.31    220.68 o 
  12  12  11      951.55      918.82    117.68 o 
  14  12  11     1009.51      838.80    115.02 o 
 -19  13  11      225.87      206.23     72.16 o 
 -17  13  11       27.22       -3.04     31.88 o 
 -15  13  11       75.49       96.83     39.67 o 
 -13  13  11      157.50      181.70     47.35 o 
 -11  13  11     3680.76     3657.41    134.17 o 
  -9  13  11     3250.46     3132.70    140.34 o 
  -7  13  11     3736.12     3591.08    126.41 o 
  -5  13  11      582.59      573.45     62.46 o 
  -3  13  11     1296.38     1130.82     82.05 o 
  -1  13  11     2213.89     2444.69    110.13 o 
   1  13  11     1657.97     1483.13    124.48 o 
   3  13  11      853.82      839.25     76.02 o 
   5  13  11     1199.69     1421.15     99.61 o 
   7  13  11      103.95        6.85     73.20 o 
   9  13  11      509.27      600.28    170.44 o 
  11  13  11      684.62      808.53    110.39 o 
  13  13  11      697.70      947.34    122.52 o 
  15  13  11     1086.22     1260.39    167.27 o 
 -18  14  11      481.81      502.74    122.23 o 
 -16  14  11     1264.53     1330.69    105.08 o 
 -14  14  11     1929.86     2097.59    127.37 o 
 -12  14  11        0.50      -26.37     40.48 o 
 -10  14  11     1208.60     1350.96     95.41 o 
  -8  14  11        0.90        7.35     38.23 o 
  -6  14  11     1626.74     1428.31    117.00 o 
  -4  14  11        6.54       50.40     32.40 o 
  -2  14  11        0.10      -25.78     28.71 o 
   0  14  11        0.87       10.92     32.67 o 
   2  14  11       66.41       45.06     40.29 o 
   4  14  11      748.80      694.16     72.74 o 
   6  14  11     1905.30     2164.13    156.49 o 
   8  14  11      324.86      571.80     94.04 o 
  10  14  11     1506.54     1424.33    140.41 o 
  12  14  11       86.10      168.36     67.56 o 
  14  14  11      294.92      294.33     81.45 o 
 -17  15  11      507.62      605.36     78.67 o 
 -15  15  11      920.52      924.91    114.64 o 
 -13  15  11        5.94       -9.57     31.90 o 
 -11  15  11      406.93      249.77     50.71 o 
  -9  15  11     4715.76     5181.23    179.30 o 
  -7  15  11      778.66      725.55     90.51 o 
  -5  15  11     1324.21     1294.94    117.08 o 
  -3  15  11       96.56      146.28     52.44 o 
  -1  15  11      226.92      158.80     46.13 o 
   1  15  11       19.36       36.98     35.99 o 
   3  15  11      306.96      467.34     62.42 o 
   5  15  11      452.92      520.38     71.70 o 
   7  15  11      215.06      146.05     58.00 o 
   9  15  11     2202.94     2275.53    175.70 o 
  11  15  11      123.30       81.34     63.23 o 
  13  15  11      871.35      874.25    122.33 o 
 -16  16  11       20.47      -15.62     55.05 o 
 -14  16  11      377.73      492.01     68.69 o 
 -12  16  11      130.22      192.63     50.18 o 
 -10  16  11      496.44      398.00     59.03 o 
  -8  16  11      560.38      630.96    137.37 o 
  -6  16  11      828.57      815.66     97.84 o 
  -4  16  11      227.41      161.54     56.75 o 
  -2  16  11       20.97       91.87     41.69 o 
   0  16  11       40.88      -29.40     29.40 o 
   2  16  11      180.47      372.33     61.13 o 
   4  16  11      254.31      222.55     64.65 o 
   6  16  11      508.25      440.08     86.59 o 
   8  16  11      602.17      561.89     96.20 o 
  10  16  11      712.52      787.27    111.13 o 
  12  16  11      400.03      426.36    111.19 o 
 -15  17  11      108.79       63.20     45.38 o 
 -13  17  11      463.62      537.36     70.90 o 
 -11  17  11     1081.83     1058.05    114.96 o 
  -9  17  11      599.40      620.79     94.12 o 
  -7  17  11     1855.61     1475.10    130.12 o 
  -5  17  11        2.38      -24.16     39.64 o 
  -3  17  11      280.92      351.24     57.52 o 
  -1  17  11       15.35      -27.34     32.70 o 
   1  17  11       12.98       -6.89     36.45 o 
   3  17  11      170.67      117.91     47.06 o 
   5  17  11     1113.05      902.40    155.88 o 
   7  17  11        0.83       15.46     65.16 o 
   9  17  11      101.99      186.03     69.63 o 
  11  17  11     1080.96      992.91    126.31 o 
 -14  18  11     1231.22     1207.80    104.74 o 
 -12  18  11      807.70      969.16    116.77 o 
 -10  18  11       17.94      -65.43     65.43 o 
  -8  18  11      764.88      678.52     96.54 o 
  -6  18  11       26.78       27.82     46.70 o 
  -4  18  11      605.34      711.28    188.40 o 
  -2  18  11       12.61       -9.06     37.84 o 
   0  18  11      721.02      796.92     82.69 o 
   2  18  11      195.02      130.30    110.37 o 
   4  18  11      182.45      209.65     67.72 o 
   6  18  11        2.82      -32.79     47.57 o 
   8  18  11      428.97      512.34    124.19 o 
  10  18  11      623.14      644.02    132.03 o 
 -13  19  11       14.77       50.25     57.35 o 
 -11  19  11      331.36      360.28     81.55 o 
  -9  19  11      413.59      481.79    137.98 o 
  -7  19  11     1149.42     1381.23    135.98 o 
  -5  19  11        0.31      -39.62     47.27 o 
  -3  19  11     1118.94     1223.44    125.14 o 
  -1  19  11       20.33       47.83     43.65 o 
   1  19  11       34.31       23.42     41.66 o 
   3  19  11     1304.61     1484.00    274.30 o 
   5  19  11      857.64      956.91    118.68 o 
   7  19  11      792.84      961.74    124.45 o 
   9  19  11      986.12      965.20    189.44 o 
 -12  20  11     1772.45     2029.58    171.31 o 
 -10  20  11        0.79       -7.80     50.91 o 
  -8  20  11      311.73      338.85     80.22 o 
  -6  20  11      163.61      172.98    102.61 o 
  -4  20  11      282.31      137.81     62.38 o 
  -2  20  11        8.42       36.62     47.07 o 
   0  20  11        1.61      -11.64     42.07 o 
   2  20  11      198.08      216.76     57.60 o 
   4  20  11      573.34      613.96    271.55 o 
   6  20  11      499.04      606.59    152.39 o 
  -9  21  11      340.95      373.14     83.22 o 
  -7  21  11       26.45       29.08     53.67 o 
  -5  21  11      109.07       87.16     58.92 o 
  -3  21  11       41.22       47.09     54.83 o 
  -1  21  11        1.72      -38.21     38.21 o 
   1  21  11       90.38      192.89     57.12 o 
   3  21  11      562.63      450.05    139.93 o 
   5  21  11      183.41      219.04     83.34 o 
  -6  22  11       92.28      116.18    151.39 o 
  -4  22  11       27.05       95.86     62.42 o 
  -2  22  11      423.84      646.42    100.10 o 
   0  22  11      200.89      246.37     58.72 o 
   2  22  11      276.64      307.22     84.43 o 
 -22   0  12      199.94      108.00     72.49 o 
 -20   0  12     1538.31     1234.47    165.14 o 
 -18   0  12       26.83      -16.04     35.29 o 
 -16   0  12      816.32      883.39    124.93 o 
 -14   0  12     1107.98      981.37    124.01 o 
 -12   0  12     7964.08     7412.66    295.93 o 
 -10   0  12    44120.80    42773.21    660.91 o 
  -8   0  12     7077.08     7764.63    198.80 o 
  -6   0  12     2033.16     1960.87     70.22 o 
  -4   0  12      757.03      710.02    113.31 o 
  -2   0  12        0.90      -10.13     12.59 o 
   0   0  12     6467.51     6066.66     88.81 o 
   2   0  12      158.49      151.49     22.70 o 
   4   0  12       63.40       41.67     16.78 o 
   6   0  12      329.11      293.00     27.18 o 
   8   0  12     1077.85      939.29     81.25 o 
  10   0  12        2.49        5.42     28.25 o 
  12   0  12      258.76      496.15     69.18 o 
  14   0  12     2485.15     3200.30    210.79 o 
 -23   1  12        4.07       64.03     48.81 o 
 -21   1  12      295.34      268.96     62.45 o 
 -19   1  12       82.81       90.70     48.45 o 
 -17   1  12      127.40      164.31     45.86 o 
 -15   1  12        0.38      -22.05     22.05 o 
 -13   1  12     2164.32     1953.89    100.12 o 
 -11   1  12      509.95      583.46     78.52 o 
  -9   1  12      416.48      502.59     32.57 o 
  -7   1  12      175.46      220.63     18.80 o 
  -5   1  12     3084.20     2892.18     45.91 o 
  -3   1  12     4525.22     4461.98     64.91 o 
  -1   1  12     7839.33     7741.78     74.90 o 
   1   1  12     3196.66     2890.71     41.28 o 
   3   1  12      311.10      328.65     17.39 o 
   5   1  12        6.26        3.78      8.64 o 
   7   1  12     1235.70     1063.17     47.61 o 
   9   1  12     1249.92     1123.25     64.24 o 
  11   1  12       92.34      114.47     29.52 o 
  13   1  12      730.27      791.10     88.25 o 
  15   1  12      185.72      203.57     76.15 o 
  17   1  12      323.35      315.32     94.79 o 
 -22   2  12      222.27      223.61     62.01 o 
 -20   2  12      225.05      257.57     60.37 o 
 -18   2  12     1481.68     1507.58    237.24 o 
 -16   2  12        4.37       13.54     31.18 o 
 -14   2  12     2036.47     1770.17    177.04 o 
 -12   2  12       28.00       -6.29     17.68 o 
 -10   2  12     1199.19     1331.21     41.18 o 
  -8   2  12     4042.05     3861.10     63.52 o 
  -6   2  12     1950.12     1927.67     41.91 o 
  -4   2  12     2765.52     2660.04     47.54 o 
  -2   2  12     5317.18     5196.66     77.24 o 
   0   2  12     1924.57     1828.99     37.73 o 
   2   2  12       98.50      112.19     10.95 o 
   4   2  12      688.62      639.10     25.37 o 
   6   2  12      109.97      116.23     13.67 o 
   8   2  12       63.80       42.52     19.41 o 
  10   2  12     2403.81     2472.07    143.25 o 
  12   2  12      263.73      332.88     63.15 o 
  14   2  12       41.05       69.77     57.02 o 
  16   2  12      408.34      663.15    128.38 o 
  18   2  12       62.69      187.79     84.72 o 
 -23   3  12       37.76       13.88     49.92 o 
 -21   3  12      367.15      412.29     75.29 o 
 -19   3  12      329.50      307.25     61.70 o 
 -17   3  12     1731.67     1484.88    253.38 o 
 -15   3  12      218.19      226.48     90.32 o 
 -13   3  12     1059.56     1180.79     75.39 o 
 -11   3  12      115.12       58.65     28.10 o 
  -9   3  12     2776.40     2664.69     54.86 o 
  -7   3  12     7128.39     6684.28     96.53 o 
  -5   3  12       61.73       40.20     10.49 o 
  -3   3  12    11338.52    10732.17    121.54 o 
  -1   3  12        8.35       17.94      5.58 o 
   1   3  12      289.91      269.47     16.49 o 
   3   3  12     8365.65     7857.73    101.80 o 
   5   3  12       10.32        9.41      9.42 o 
   7   3  12      236.02      253.46     28.45 o 
   9   3  12        0.11        7.40     24.41 o 
  11   3  12     1602.65     1586.93    120.38 o 
  13   3  12      551.23      806.52    101.82 o 
  15   3  12     1770.64     1740.39    198.52 o 
  17   3  12      599.38      840.31    149.14 o 
 -22   4  12      443.13      403.35    105.66 o 
 -20   4  12      286.57      294.07     93.04 o 
 -18   4  12     1195.05     1192.41    108.09 o 
 -16   4  12     1471.50     1260.69    105.69 o 
 -14   4  12      102.88      101.27     34.88 o 
 -12   4  12     2281.47     2557.62    112.49 o 
 -10   4  12     5912.11     5769.46    108.29 o 
  -8   4  12     2204.24     2024.51     47.95 o 
  -6   4  12      260.11      271.23     22.44 o 
  -4   4  12     9957.27     9266.95    109.37 o 
  -2   4  12       41.63       20.47      9.77 o 
   0   4  12      217.40      301.88     21.26 o 
   2   4  12      202.69      182.00     16.87 o 
   4   4  12      137.12      103.50     14.71 o 
   6   4  12      505.35      496.77     29.97 o 
   8   4  12        4.78        0.35     19.97 o 
  10   4  12       96.11       72.67     52.68 o 
  12   4  12      830.50      831.24     95.34 o 
  14   4  12      297.12      353.14     75.15 o 
  16   4  12        8.81       89.48     69.39 o 
 -23   5  12      105.80       91.90     55.44 o 
 -21   5  12      127.55       46.26     43.37 o 
 -19   5  12        1.61       -8.15     30.76 o 
 -17   5  12        1.94        6.57     31.02 o 
 -15   5  12      992.72     1207.80    100.03 o 
 -13   5  12     1396.29     1434.95    179.92 o 
 -11   5  12      991.91      914.72     64.33 o 
  -9   5  12     2726.18     2607.69     75.64 o 
  -7   5  12     3001.28     2905.06     58.20 o 
  -5   5  12    14749.69    14079.82    185.30 o 
  -3   5  12      746.57      800.66     30.88 o 
  -1   5  12     4529.60     4192.54    101.18 o 
   1   5  12     2357.14     2390.12     62.31 o 
   3   5  12      676.88      654.29     60.40 o 
   5   5  12      675.53      619.52     32.46 o 
   7   5  12        0.43       15.41     18.74 o 
   9   5  12     1031.69     1007.87     97.35 o 
  11   5  12      352.16      392.13     69.37 o 
  13   5  12     4616.77     4545.34    295.72 o 
  15   5  12       54.82       87.05     68.85 o 
  17   5  12      151.39      300.74    103.39 o 
 -22   6  12       16.12       65.06     45.84 o 
 -20   6  12      793.22      771.43     94.94 o 
 -18   6  12       24.31       46.12     42.62 o 
 -16   6  12      347.11      352.50     78.50 o 
 -14   6  12     3081.93     2889.58    106.64 o 
 -12   6  12      605.20      591.63     73.83 o 
 -10   6  12       94.17       72.98     19.93 o 
  -8   6  12     1087.21     1172.68     44.55 o 
  -6   6  12     9092.77     8514.02    142.26 o 
  -4   6  12     1377.72     1384.56     40.23 o 
  -2   6  12      195.21      176.47     17.93 o 
   0   6  12      495.09      476.85     32.25 o 
   2   6  12      283.70      265.79     29.69 o 
   4   6  12     5561.59     5253.49     94.01 o 
   6   6  12      365.34      288.31     36.72 o 
   8   6  12      659.58      693.77     54.65 o 
  10   6  12      140.63      166.62     53.46 o 
  12   6  12       53.04      114.45     53.42 o 
  14   6  12       41.68      -33.21     53.69 o 
  16   6  12        5.35      -17.78     58.25 o 
 -21   7  12       71.18      127.97     62.17 o 
 -19   7  12       70.26      107.72     45.57 o 
 -17   7  12        0.33       34.43     45.02 o 
 -15   7  12      422.70      367.29     49.64 o 
 -13   7  12     2156.66     2198.94     92.23 o 
 -11   7  12     1168.64     1219.37     80.33 o 
  -9   7  12     3669.64     3446.98     95.85 o 
  -7   7  12     7171.00     7337.83    158.69 o 
  -5   7  12      757.99      839.36     51.17 o 
  -3   7  12      330.64      301.40     27.70 o 
  -1   7  12       58.50      -13.54     22.89 o 
   1   7  12     1470.90     1387.75     57.74 o 
   3   7  12     7685.32     7536.20    131.62 o 
   5   7  12     4137.93     3638.28    109.27 o 
   7   7  12     3951.36     3960.07    136.44 o 
   9   7  12        0.05      -13.02     27.10 o 
  11   7  12     1526.99     1398.06    123.35 o 
  13   7  12      979.34     1254.43    275.44 o 
  15   7  12      437.90      569.46     96.66 o 
  17   7  12      276.53      195.85     95.39 o 
 -22   8  12     1042.66     1187.10    124.68 o 
 -20   8  12      228.01      181.92     75.98 o 
 -18   8  12        0.74       42.54     39.29 o 
 -16   8  12     1992.32     1957.74    136.52 o 
 -14   8  12       26.69        6.25     36.26 o 
 -12   8  12      612.20      706.36     81.21 o 
 -10   8  12     4745.46     4517.08    136.41 o 
  -8   8  12     1390.66     1192.66     76.75 o 
  -6   8  12     1248.52     1178.37     62.73 o 
  -4   8  12      364.21      341.31     43.09 o 
  -2   8  12     2157.45     1991.27     84.78 o 
   0   8  12     1146.32      924.61     67.90 o 
   2   8  12     1012.29      968.73     56.00 o 
   4   8  12        0.84        4.79     14.33 o 
   6   8  12       71.83      178.92     33.43 o 
   8   8  12       33.40       50.94     21.79 o 
  10   8  12       36.88       46.62     46.92 o 
  12   8  12       74.02       83.18     60.35 o 
  14   8  12      196.65      293.60     74.78 o 
  16   8  12      411.69      545.11     97.69 o 
 -21   9  12      385.70      531.82     88.71 o 
 -19   9  12      310.11      362.89     70.22 o 
 -17   9  12        7.87       73.35     45.57 o 
 -15   9  12       39.18       68.76     79.50 o 
 -13   9  12      217.69      161.96     39.91 o 
 -11   9  12       96.85      101.80     33.22 o 
  -9   9  12      231.14      244.35     40.94 o 
  -7   9  12      203.15      185.92     29.66 o 
  -5   9  12     2679.19     2592.63     82.45 o 
  -3   9  12       33.29       45.58     26.82 o 
  -1   9  12     3040.35     3098.74    108.08 o 
   1   9  12       85.04       23.05     22.43 o 
   3   9  12      501.45      494.90     55.37 o 
   5   9  12      183.63      149.04     40.19 o 
   7   9  12      192.95      174.55     34.33 o 
   9   9  12       24.48       29.28     41.08 o 
  11   9  12       20.88       50.83     48.82 o 
  13   9  12      150.94      102.35     54.31 o 
  15   9  12      206.52      229.35     75.85 o 
 -20  10  12       32.76      144.61     75.78 o 
 -18  10  12        0.00       14.29     51.79 o 
 -16  10  12        7.70       10.14     41.86 o 
 -14  10  12       56.24       67.97     35.83 o 
 -12  10  12     1585.43     1611.51    102.69 o 
 -10  10  12     3788.81     3486.53    123.27 o 
  -8  10  12      538.22      507.19     54.32 o 
  -6  10  12       75.77       55.40     23.21 o 
  -4  10  12     2256.59     2426.97    163.81 o 
  -2  10  12     2502.24     2285.15    107.70 o 
   0  10  12     5099.41     4514.96    137.59 o 
   2  10  12     1323.81     1197.93     82.80 o 
   4  10  12        2.25       29.11     30.92 o 
   6  10  12      236.18      257.55     47.10 o 
   8  10  12      621.73      585.76    157.90 o 
  10  10  12     1157.60     1208.58    121.73 o 
  12  10  12      244.18      207.26     74.65 o 
  14  10  12      592.96      683.62    106.97 o 
  16  10  12        1.76        2.05     56.78 o 
 -19  11  12       24.88       -4.68     51.71 o 
 -17  11  12       36.45       56.19     64.25 o 
 -15  11  12      572.39      683.25     72.23 o 
 -13  11  12      115.97      123.95     37.99 o 
 -11  11  12      111.67      178.56     73.76 o 
  -9  11  12      945.92      796.56    112.80 o 
  -7  11  12        3.97       -5.66     34.67 o 
  -5  11  12      189.43      229.05     42.85 o 
  -3  11  12     1449.73     1443.81     97.34 o 
  -1  11  12      512.60      448.18     54.11 o 
   1  11  12      662.30      597.29     62.99 o 
   3  11  12      980.99      949.10     78.21 o 
   5  11  12      247.50      357.05     53.74 o 
   7  11  12      121.75      117.88     42.33 o 
   9  11  12       18.12        4.50     41.23 o 
  11  11  12      695.38      729.71    103.75 o 
  13  11  12        3.21      -13.21     47.90 o 
  15  11  12      119.60      100.63     69.05 o 
 -20  12  12      378.08      355.97     77.25 o 
 -18  12  12      186.85      186.55     60.03 o 
 -16  12  12      220.68      273.76     53.87 o 
 -14  12  12      127.84      131.82     41.29 o 
 -12  12  12      186.03      163.38     52.69 o 
 -10  12  12     6219.53     5977.40    177.64 o 
  -8  12  12      211.45      213.22     49.66 o 
  -6  12  12       32.83       53.94     38.73 o 
  -4  12  12      259.99      209.54     44.56 o 
  -2  12  12     1469.43     1262.98     87.82 o 
   0  12  12      124.92      181.70     50.60 o 
   2  12  12     1900.43     1901.17    180.48 o 
   4  12  12      412.29      432.94     59.09 o 
   6  12  12       85.35      140.25     46.51 o 
   8  12  12      838.92      841.63    103.71 o 
  10  12  12       30.44      -24.64     91.99 o 
  12  12  12      598.80      626.21    206.68 o 
  14  12  12      948.23     1223.32    137.95 o 
 -19  13  12       90.60      153.83     56.53 o 
 -17  13  12        2.90       34.78     35.74 o 
 -15  13  12      172.00      201.73     48.64 o 
 -13  13  12     1734.07     1923.77    150.79 o 
 -11  13  12      528.64      552.61     65.18 o 
  -9  13  12      774.42      780.56     73.35 o 
  -7  13  12      127.73       81.95     77.18 o 
  -5  13  12      304.07      358.66     53.13 o 
  -3  13  12      189.44      125.60     38.81 o 
  -1  13  12      455.72      377.33     54.60 o 
   1  13  12      606.37      704.87    116.91 o 
   3  13  12      240.82      303.75     54.02 o 
   5  13  12      707.71      590.57     68.61 o 
   7  13  12      474.79      525.09    150.81 o 
   9  13  12      198.36      184.25    136.96 o 
  11  13  12      172.79       87.58     81.94 o 
  13  13  12       17.31       24.33     55.51 o 
 -18  14  12       48.70       -6.29     37.39 o 
 -16  14  12        4.18       45.66     38.73 o 
 -14  14  12      122.60       73.20     38.46 o 
 -12  14  12      128.07      148.72     46.35 o 
 -10  14  12      458.01      549.01     65.76 o 
  -8  14  12       62.63       69.44     34.67 o 
  -6  14  12      161.28      196.82     59.13 o 
  -4  14  12       14.35      -22.83     29.50 o 
  -2  14  12        1.15       24.99     33.20 o 
   0  14  12        0.08      -27.40     27.40 o 
   2  14  12       10.63       11.19     32.05 o 
   4  14  12     1954.01     1986.49    120.49 o 
   6  14  12       59.92      143.46     58.26 o 
   8  14  12      649.64      533.06     93.95 o 
  10  14  12       37.88       34.01     56.64 o 
  12  14  12       81.75      131.12     67.12 o 
 -17  15  12       67.97      104.96     45.77 o 
 -15  15  12        0.10       16.30     46.61 o 
 -13  15  12      115.95      -30.68     31.38 o 
 -11  15  12       10.24       13.88     32.39 o 
  -9  15  12      150.86      166.75     44.42 o 
  -7  15  12      134.34       64.37     61.58 o 
  -5  15  12      245.89      194.43     59.69 o 
  -3  15  12      475.88      516.61     77.77 o 
  -1  15  12       72.76       98.85     41.34 o 
   1  15  12       26.10      -25.77     33.17 o 
   3  15  12     1739.03     1687.25    113.31 o 
   5  15  12     1481.04     1366.19    142.85 o 
   7  15  12      113.32       77.16     66.50 o 
   9  15  12      546.04      639.14    100.13 o 
  11  15  12      219.63      337.91    112.20 o 
 -16  16  12      408.82      303.19     70.62 o 
 -14  16  12      190.72      258.79     56.98 o 
 -12  16  12       92.40       47.36     53.12 o 
 -10  16  12        0.25      -20.97     30.96 o 
  -8  16  12       28.24       46.90     57.42 o 
  -6  16  12      960.33     1106.92    114.28 o 
  -4  16  12        0.68      -23.66     33.39 o 
  -2  16  12      177.51      160.87     48.50 o 
   0  16  12       10.63       20.08     38.02 o 
   2  16  12      496.21      512.64     68.94 o 
   4  16  12      338.19      353.88     62.55 o 
   6  16  12        0.44       49.09     77.47 o 
   8  16  12      279.34      265.49     78.02 o 
  10  16  12      328.24      220.91     78.57 o 
 -15  17  12      191.37      120.11     46.69 o 
 -13  17  12      203.14      162.68     48.77 o 
 -11  17  12       68.12      -41.11     41.11 o 
  -9  17  12      560.06      518.26     90.47 o 
  -7  17  12     1393.94     1325.15    126.29 o 
  -5  17  12      238.77      143.04    107.56 o 
  -3  17  12      518.83      505.91     68.37 o 
  -1  17  12      359.78      365.45     69.68 o 
   1  17  12       90.12       71.50     58.22 o 
   3  17  12      246.08      157.34     84.24 o 
   5  17  12      641.76      788.55    171.89 o 
   7  17  12       18.55      -27.38    114.63 o 
   9  17  12       15.41      -34.05     50.63 o 
 -14  18  12      177.34      119.14     47.54 o 
 -12  18  12        0.87      -18.16     43.21 o 
 -10  18  12      395.97      496.66     87.78 o 
  -8  18  12      117.24      186.63    113.44 o 
  -6  18  12      116.91      128.64     60.69 o 
  -4  18  12      124.18      236.56     64.67 o 
  -2  18  12      369.79      451.33     84.84 o 
   0  18  12      121.80      127.05     48.36 o 
   2  18  12      141.69      121.07     49.88 o 
   4  18  12     1949.82     1896.20    158.78 o 
   6  18  12      190.30      212.07     71.64 o 
   8  18  12      226.20      257.37     77.08 o 
 -13  19  12      387.71      371.63     82.68 o 
 -11  19  12      451.24      403.32     96.10 o 
  -9  19  12      194.82      431.85     85.73 o 
  -7  19  12      182.89      123.78     59.51 o 
  -5  19  12        8.29       -3.20     45.66 o 
  -3  19  12        0.69      -50.82     50.82 o 
  -1  19  12        8.34        8.99     41.28 o 
   1  19  12       33.43       33.13     41.19 o 
   3  19  12      231.76      103.89     64.67 o 
   5  19  12        6.64      -22.50     47.85 o 
   7  19  12        0.93       27.47     54.66 o 
 -10  20  12        0.05       11.62     53.02 o 
  -8  20  12       28.45        2.59     86.20 o 
  -6  20  12       10.76       -3.50     46.28 o 
  -4  20  12      211.74      195.51     69.01 o 
  -2  20  12      183.57      139.07     61.91 o 
   0  20  12     1312.40     1551.56    233.25 o 
   2  20  12        0.72        6.56     42.68 o 
   4  20  12      155.53      142.90     65.26 o 
   6  20  12      618.40      689.64    109.69 o 
  -9  21  12       42.60      -13.25     54.95 o 
  -7  21  12      213.78      198.29     73.39 o 
  -5  21  12      109.51      123.57    121.41 o 
  -3  21  12      864.55      820.21    110.91 o 
  -1  21  12       31.92       49.80     59.25 o 
   1  21  12      554.24      514.41     77.60 o 
   3  21  12       11.86       -9.34     54.84 o 
  -4  22  12      156.79      145.89     93.31 o 
  -2  22  12      282.25      359.26    179.40 o 
 -23   1  13       11.18       24.55     43.11 o 
 -21   1  13       39.54       68.11     41.59 o 
 -19   1  13       14.34       29.26     34.52 o 
 -17   1  13      706.73      654.15     78.47 o 
 -15   1  13      348.79      342.96     60.38 o 
 -13   1  13     1216.39     1203.09     94.30 o 
 -11   1  13      552.81      423.14     44.58 o 
  -9   1  13     8134.29     8203.56    152.24 o 
  -7   1  13     1228.35     1042.77     43.13 o 
  -5   1  13       77.30       60.41     12.00 o 
  -3   1  13       31.30       27.16     12.64 o 
  -1   1  13       94.51       96.29     15.66 o 
   1   1  13      473.70      460.20     27.91 o 
   3   1  13      753.99      748.92     30.00 o 
   5   1  13        2.58       -2.48     11.12 o 
   7   1  13      109.29      110.25     23.73 o 
   9   1  13      261.00      240.77     33.97 o 
  11   1  13       10.27       64.50     31.47 o 
  13   1  13       77.65      118.44     47.98 o 
  15   1  13      910.50     1234.01    160.85 o 
 -22   2  13        0.02      -31.95     35.33 o 
 -20   2  13        7.71       43.79     38.85 o 
 -18   2  13      119.58      190.37     50.18 o 
 -16   2  13      205.65      200.49     71.42 o 
 -14   2  13     1749.08     1626.44    111.70 o 
 -12   2  13     2037.39     1948.93     80.62 o 
 -10   2  13      347.18      352.12     29.53 o 
  -8   2  13      905.26      961.71     41.84 o 
  -6   2  13      755.45      870.92     33.39 o 
  -4   2  13     3186.12     3229.09     55.32 o 
  -2   2  13     1544.54     1396.73     43.25 o 
   0   2  13      509.66      555.47     29.73 o 
   2   2  13     1044.96     1085.58     41.27 o 
   4   2  13      794.92      730.59     39.03 o 
   6   2  13       59.74       53.09     24.36 o 
   8   2  13      124.11      120.75     31.35 o 
  10   2  13      203.08      182.66     38.42 o 
  12   2  13       45.57        8.55     70.18 o 
  14   2  13      821.54     1031.96    152.26 o 
  16   2  13       23.84      198.05     80.73 o 
 -23   3  13        4.92       35.12     52.82 o 
 -21   3  13       62.37       25.30     39.29 o 
 -19   3  13      131.17      121.73     44.53 o 
 -17   3  13        0.27       33.42     34.61 o 
 -15   3  13        3.20       24.07     26.55 o 
 -13   3  13      350.18      323.95     41.88 o 
 -11   3  13       60.90       25.81     22.36 o 
  -9   3  13       24.17       42.22     13.56 o 
  -7   3  13     1407.58     1242.03     50.28 o 
  -5   3  13      650.80      570.98     26.42 o 
  -3   3  13     4023.06     3645.66    104.83 o 
  -1   3  13     5171.99     5043.59    101.83 o 
   1   3  13     1633.37     1578.26     51.87 o 
   3   3  13      232.28      201.31     23.49 o 
   5   3  13     2822.81     2850.39     81.07 o 
   7   3  13        0.63        7.32     22.39 o 
   9   3  13       93.89       53.97     29.04 o 
  11   3  13      494.99      445.74     82.39 o 
  13   3  13      899.58     1031.85    148.01 o 
  15   3  13       10.23       16.17     58.75 o 
  17   3  13        0.05       19.64     61.73 o 
 -22   4  13       17.82       13.22     40.05 o 
 -20   4  13     1125.83     1004.91    106.62 o 
 -18   4  13      745.25      735.60     87.28 o 
 -16   4  13     2062.43     1987.97    144.34 o 
 -14   4  13        7.07        2.36     54.05 o 
 -12   4  13      161.76      183.36     33.73 o 
 -10   4  13      753.62      712.20     46.83 o 
  -8   4  13      640.20      656.50     32.71 o 
  -6   4  13     2688.41     2356.38     52.09 o 
  -4   4  13     5507.97     4887.20     89.43 o 
  -2   4  13     1170.37     1101.86     52.20 o 
   0   4  13     4474.04     4100.01    101.53 o 
   2   4  13     1570.78     1548.63     53.42 o 
   4   4  13     1103.07     1092.39     43.85 o 
   6   4  13      449.80      429.09     42.75 o 
   8   4  13       36.34       43.92     24.06 o 
  10   4  13        7.05       11.80     27.44 o 
  12   4  13      312.27      314.82     95.27 o 
  14   4  13      582.56      521.47     87.37 o 
  16   4  13       59.03      -41.33     53.78 o 
 -21   5  13      713.34      680.99    128.40 o 
 -19   5  13       37.21      -15.62     32.98 o 
 -17   5  13      181.61      207.85     52.65 o 
 -15   5  13      379.28      283.21     53.80 o 
 -13   5  13      408.34      398.73     48.24 o 
 -11   5  13        7.11       22.28     21.66 o 
  -9   5  13      166.93      116.53     19.81 o 
  -7   5  13    10907.06    10620.08    153.42 o 
  -5   5  13     1227.18     1083.80     47.05 o 
  -3   5  13      234.52      207.08     28.06 o 
  -1   5  13     2463.68     2429.53     87.28 o 
   1   5  13       19.60       -6.03     22.36 o 
   3   5  13      126.62      133.42     26.47 o 
   5   5  13      435.43      398.92     34.56 o 
   7   5  13      297.46      278.90     48.93 o 
   9   5  13      671.25      623.79     54.15 o 
  11   5  13      399.64      518.46     93.44 o 
  13   5  13       18.09       79.10     48.82 o 
  15   5  13      516.35      606.04    130.60 o 
  17   5  13      111.40      156.12     84.70 o 
 -22   6  13      608.60      550.60     91.12 o 
 -20   6  13        5.29       33.89     43.53 o 
 -18   6  13      367.08      317.13     62.22 o 
 -16   6  13       13.89       -8.19     29.11 o 
 -14   6  13       18.57       74.78     29.88 o 
 -12   6  13        0.78       32.48     23.39 o 
 -10   6  13      124.17      149.49     23.65 o 
  -8   6  13     5899.74     5573.92    110.49 o 
  -6   6  13      713.94      600.55     46.13 o 
  -4   6  13      147.82      122.55     24.06 o 
  -2   6  13      136.30      177.75     33.05 o 
   0   6  13      951.52      907.29     65.20 o 
   2   6  13     3563.61     3297.95     88.60 o 
   4   6  13     1759.54     1819.86     63.79 o 
   6   6  13      205.12      227.53     35.10 o 
   8   6  13      223.82      195.08     34.74 o 
  10   6  13        1.25      -34.26     57.57 o 
  12   6  13       40.89      116.69     61.38 o 
  14   6  13       33.98      -16.13     71.61 o 
  16   6  13      239.22      267.04    102.44 o 
 -21   7  13      207.57      272.18     66.81 o 
 -19   7  13        8.77       -3.79     38.79 o 
 -17   7  13      125.32      110.81     47.37 o 
 -15   7  13        2.73      -21.53     21.53 o 
 -13   7  13     2491.37     2228.56     94.13 o 
 -11   7  13      777.05      928.11     83.37 o 
  -9   7  13     2011.18     2010.40    150.11 o 
  -7   7  13     1468.84     1528.13    112.89 o 
  -5   7  13      167.70      169.60     27.88 o 
  -3   7  13     2508.48     2427.10     92.13 o 
  -1   7  13      220.90      195.28     35.61 o 
   1   7  13     2551.39     2678.14     99.62 o 
   3   7  13     4230.26     3959.41    132.93 o 
   5   7  13      266.94      227.80     35.68 o 
   7   7  13      600.63      654.51     55.16 o 
   9   7  13      459.35      451.89     59.36 o 
  11   7  13      301.09      370.58    112.85 o 
  13   7  13       95.45       92.58    137.79 o 
  15   7  13       58.13      -16.82     48.53 o 
 -20   8  13      112.03       31.45     48.02 o 
 -18   8  13      798.48      591.83    140.90 o 
 -16   8  13       61.54       57.66     48.52 o 
 -14   8  13      103.22      101.04     41.65 o 
 -12   8  13      139.22      210.70     41.97 o 
 -10   8  13      766.99      811.01     68.31 o 
  -8   8  13       51.46       30.00     25.05 o 
  -6   8  13     5935.07     5691.66    193.69 o 
  -4   8  13     3464.93     3454.93    112.10 o 
  -2   8  13     6242.71     5873.56    193.48 o 
   0   8  13      218.12      219.17     40.27 o 
   2   8  13     1230.28     1058.52     76.48 o 
   4   8  13     1021.31      826.39     70.56 o 
   6   8  13      772.89      711.79     57.28 o 
   8   8  13      517.53      531.36     52.00 o 
  10   8  13      615.24      836.20    168.78 o 
  12   8  13      235.57      162.45     58.35 o 
  14   8  13       97.70      183.79     66.92 o 
  16   8  13       23.69       62.83     56.67 o 
 -21   9  13      608.69      557.51    124.81 o 
 -19   9  13      851.92     1259.58    172.69 o 
 -17   9  13      648.92      565.54    112.35 o 
 -15   9  13      132.46      141.30     49.72 o 
 -13   9  13        5.41       17.59     25.86 o 
 -11   9  13     1556.81     1403.70     91.18 o 
  -9   9  13        0.04       19.04     22.21 o 
  -7   9  13      396.43      379.20     41.02 o 
  -5   9  13       58.81       93.74     31.57 o 
  -3   9  13      165.12      134.31     39.61 o 
  -1   9  13     3761.86     3638.38    120.62 o 
   1   9  13     3355.47     2846.05    108.80 o 
   3   9  13       33.29       94.88     33.70 o 
   5   9  13      778.54      745.34     70.55 o 
   7   9  13      406.15      432.48     47.95 o 
   9   9  13      453.34      496.88     79.00 o 
  11   9  13      375.59      494.01     85.22 o 
  13   9  13        5.19       98.12     58.89 o 
  15   9  13      150.37      104.27     70.86 o 
 -20  10  13       42.64       79.87     61.14 o 
 -18  10  13      760.60      735.58    128.85 o 
 -16  10  13      391.78      318.92     54.96 o 
 -14  10  13      723.72      837.37     78.07 o 
 -12  10  13     1850.72     2063.67    108.54 o 
 -10  10  13      508.40      478.04     60.54 o 
  -8  10  13      561.19      619.87     61.60 o 
  -6  10  13      277.37      298.90     38.11 o 
  -4  10  13      956.64      908.50     80.40 o 
  -2  10  13     6024.43     5739.48    247.61 o 
   0  10  13     1521.69     1450.11     91.32 o 
   2  10  13     1235.93     1279.23     88.87 o 
   4  10  13      793.63      656.99     67.75 o 
   6  10  13      567.46      613.69    116.37 o 
   8  10  13       16.23       39.54     46.05 o 
  10  10  13      345.15      349.13     74.26 o 
  12  10  13      873.42      950.07    118.19 o 
  14  10  13       47.57      155.63     65.35 o 
 -19  11  13        0.23      -38.63     38.63 o 
 -17  11  13        2.29       39.54     34.20 o 
 -15  11  13      411.69      482.99    139.03 o 
 -13  11  13      777.38      809.91     77.52 o 
 -11  11  13       25.35       20.07     28.45 o 
  -9  11  13      121.31       79.29     48.11 o 
  -7  11  13       54.09        9.40     25.36 o 
  -5  11  13     1226.09     1291.06    140.53 o 
  -3  11  13      128.08       89.44     52.46 o 
  -1  11  13    10283.75    10278.84    238.01 o 
   1  11  13        1.34       -3.67     27.57 o 
   3  11  13     1449.85     1217.36    101.22 o 
   5  11  13       55.71      139.56     41.71 o 
   7  11  13      104.90      139.54     43.24 o 
   9  11  13      147.17      155.11     61.67 o 
  11  11  13      659.96      666.81    101.56 o 
  13  11  13       14.20      104.18     60.20 o 
 -18  12  13     1079.77      967.27    125.12 o 
 -16  12  13      246.15      287.88     53.68 o 
 -14  12  13      205.96      236.33     90.82 o 
 -12  12  13       95.23      133.30     42.10 o 
 -10  12  13       62.20       44.37     35.11 o 
  -8  12  13      392.56      457.32     57.71 o 
  -6  12  13      507.15      649.34     84.09 o 
  -4  12  13     4136.62     4183.88    139.74 o 
  -2  12  13       78.48       56.31     34.06 o 
   0  12  13     5654.04     5611.91    199.15 o 
   2  12  13      272.85      331.13     70.37 o 
   4  12  13      542.33      553.75     92.75 o 
   6  12  13      574.83      503.54     64.92 o 
   8  12  13      352.38      431.95     81.51 o 
  10  12  13       89.61       81.03     57.25 o 
  12  12  13      143.01      172.99     66.05 o 
  14  12  13        1.47       65.84     61.31 o 
 -19  13  13      589.28      592.70     91.30 o 
 -17  13  13      636.74      582.92     73.87 o 
 -15  13  13       42.22       78.79     40.24 o 
 -13  13  13       48.30       55.40     36.19 o 
 -11  13  13     2007.26     1754.91    111.85 o 
  -9  13  13     3085.45     3130.34    124.27 o 
  -7  13  13      752.67      711.32     88.59 o 
  -5  13  13      429.13      437.29     73.61 o 
  -3  13  13        7.76        8.74     32.48 o 
  -1  13  13      136.27      120.07     41.00 o 
   1  13  13     3272.47     3304.27    129.41 o 
   3  13  13     1630.15     1541.71    106.98 o 
   5  13  13      240.43      332.61     72.57 o 
   7  13  13      256.64      177.16     92.04 o 
   9  13  13      631.56      658.45    120.27 o 
  11  13  13      135.75      223.17     76.07 o 
  13  13  13       26.50       69.81     63.58 o 
 -18  14  13       12.04       31.36     41.32 o 
 -16  14  13       13.87       23.33     36.08 o 
 -14  14  13        4.37       53.30     35.68 o 
 -12  14  13     1635.85     1912.39    231.53 o 
 -10  14  13      443.44      445.79     80.79 o 
  -8  14  13      604.83      440.06    211.34 o 
  -6  14  13      640.56      665.81     86.04 o 
  -4  14  13     4065.29     3901.93    139.35 o 
  -2  14  13     2391.84     2339.84    140.03 o 
   0  14  13      281.09      207.12     79.85 o 
   2  14  13     1280.66     1405.89    102.57 o 
   4  14  13     4539.14     4316.49    156.78 o 
   6  14  13     1569.54     1410.59    132.42 o 
   8  14  13     1141.71     1347.68    136.50 o 
  10  14  13       11.68      -18.11     52.47 o 
  12  14  13        9.03       54.81    112.12 o 
 -17  15  13       74.33       37.76     40.91 o 
 -15  15  13      650.02      689.79     80.26 o 
 -13  15  13        0.75      -26.26     26.26 o 
 -11  15  13       30.15       62.70     37.75 o 
  -9  15  13      436.47      508.82     85.17 o 
  -7  15  13      882.90      927.40    105.42 o 
  -5  15  13      671.00      681.49     90.22 o 
  -3  15  13      708.87      737.00     75.98 o 
  -1  15  13      151.11       91.79     43.04 o 
   1  15  13      556.27      605.20     71.44 o 
   3  15  13      934.93      919.85     88.71 o 
   5  15  13     1824.86     1883.75    123.90 o 
   7  15  13      426.68      275.98     79.13 o 
   9  15  13      648.90      712.43    106.60 o 
  11  15  13       84.51      130.79     71.46 o 
 -16  16  13      987.50     1178.12    103.86 o 
 -14  16  13       19.66       61.17     40.98 o 
 -12  16  13       32.88       18.89     42.41 o 
 -10  16  13       34.21      -15.36     43.35 o 
  -8  16  13      140.83      106.27     55.57 o 
  -6  16  13     1821.38     1699.58    165.06 o 
  -4  16  13       73.48       39.83     48.28 o 
  -2  16  13     1055.60     1065.96    117.41 o 
   0  16  13     1557.69     1778.73    118.24 o 
   2  16  13      118.41      196.39     73.54 o 
   4  16  13      728.31      757.55     83.59 o 
   6  16  13     1427.08     1182.74    131.30 o 
   8  16  13      343.07      403.17     87.46 o 
  10  16  13        0.29      -48.16     48.16 o 
 -15  17  13      381.73      376.18     66.60 o 
 -13  17  13      143.68      182.47     51.89 o 
 -11  17  13        4.81       71.70     53.18 o 
  -9  17  13        2.97      -56.07     56.07 o 
  -7  17  13      363.33      428.62    115.27 o 
  -5  17  13      911.22     1003.78    202.90 o 
  -3  17  13      973.49     1057.51     95.13 o 
  -1  17  13      139.91      268.23     99.86 o 
   1  17  13      577.87      620.20     79.31 o 
   3  17  13       35.31        3.73     41.84 o 
   5  17  13      481.29      431.32     86.80 o 
   7  17  13     2637.23     2362.92    185.10 o 
   9  17  13       39.90      -30.57     48.27 o 
 -14  18  13       81.36       47.46     44.55 o 
 -12  18  13       42.89       25.47     52.80 o 
 -10  18  13        0.06        5.22     50.86 o 
  -8  18  13        7.53       17.79     47.16 o 
  -6  18  13      269.67      193.80     66.37 o 
  -4  18  13     4399.26     4160.52    199.85 o 
  -2  18  13      264.02      293.48     75.70 o 
   0  18  13       19.55       48.94     46.21 o 
   2  18  13      190.02      189.10     53.82 o 
   4  18  13      277.04      282.94     79.96 o 
   6  18  13      996.12     1084.21    144.79 o 
   8  18  13      564.82      559.85     98.34 o 
 -11  19  13      243.67      372.72     86.62 o 
  -9  19  13        0.16      -30.97     61.09 o 
  -7  19  13       80.88       82.17     57.86 o 
  -5  19  13      222.37      358.05     81.36 o 
  -3  19  13      417.32      373.85     79.81 o 
  -1  19  13      372.65      454.92     71.21 o 
   1  19  13      973.08      952.15     97.41 o 
   3  19  13     1237.70     1091.16    125.93 o 
   5  19  13       28.16      100.89     71.53 o 
   7  19  13      245.13      278.94     82.46 o 
 -10  20  13        4.34       64.46     57.65 o 
  -8  20  13     1646.42     1809.23    160.40 o 
  -6  20  13      273.10      263.53     75.31 o 
  -4  20  13      201.68      175.15     67.76 o 
  -2  20  13     1182.07     1382.16    141.00 o 
   0  20  13       95.19       59.06     46.24 o 
   2  20  13      143.51      201.82     60.95 o 
   4  20  13       22.92      -13.79     47.99 o 
  -7  21  13        9.58        1.08     54.35 o 
  -5  21  13       30.86      116.66     65.46 o 
  -3  21  13       11.63       23.85     56.45 o 
  -1  21  13      285.86      230.21     74.50 o 
   1  21  13      257.42      314.98    116.16 o 
 -22   0  14      202.82      302.29    102.90 o 
 -20   0  14      848.12      665.11    123.51 o 
 -18   0  14       24.69      -11.55     47.18 o 
 -16   0  14        3.11       68.73     48.05 o 
 -14   0  14      100.60      173.43     62.55 o 
 -12   0  14     1273.02     1100.01    124.31 o 
 -10   0  14     2103.37     1706.07     89.54 o 
  -8   0  14        6.94        8.38     23.66 o 
  -6   0  14       15.96       -9.08     21.53 o 
  -4   0  14     1218.58     1098.65     47.72 o 
  -2   0  14     4803.14     4843.83    122.55 o 
   0   0  14      391.31      411.75     41.88 o 
   2   0  14    23072.50    22286.07    384.46 o 
   4   0  14     1092.14     1052.61    138.87 o 
   6   0  14      341.53      302.13     48.17 o 
   8   0  14      223.73      142.29     78.98 o 
  10   0  14     1416.39     1564.46    115.31 o 
  12   0  14      183.38      334.92     93.41 o 
 -23   1  14      194.76      288.99     70.99 o 
 -21   1  14      864.33     1050.24    114.99 o 
 -19   1  14      848.85      730.15    104.08 o 
 -17   1  14      557.05      494.58     71.15 o 
 -15   1  14     2488.88     2420.07    122.21 o 
 -13   1  14      244.98      204.05     42.45 o 
 -11   1  14     4211.03     4063.19     99.83 o 
  -9   1  14      120.80       57.88     16.43 o 
  -7   1  14      341.96      292.30     22.98 o 
  -5   1  14      262.13      279.29     21.51 o 
  -3   1  14     4924.51     4839.80     81.38 o 
  -1   1  14      223.11      270.77     25.26 o 
   1   1  14     5754.73     5381.36     95.30 o 
   3   1  14       18.39       36.50     16.75 o 
   5   1  14     5044.97     4727.95     92.45 o 
   7   1  14       33.07       17.43     23.03 o 
   9   1  14      990.25     1035.09     77.10 o 
  11   1  14      336.87      310.25     51.10 o 
  13   1  14      749.68      942.34    122.57 o 
 -22   2  14      222.42      246.96     66.70 o 
 -20   2  14      282.19      255.92     62.51 o 
 -18   2  14      146.94      277.92     61.28 o 
 -16   2  14     1373.56     1577.90    170.92 o 
 -14   2  14      696.75      703.61     76.07 o 
 -12   2  14     2897.02     3083.28    132.85 o 
 -10   2  14     2204.37     1922.99     58.56 o 
  -8   2  14       41.97       13.08     10.70 o 
  -6   2  14       28.66        3.62     10.28 o 
  -4   2  14        0.27        9.48     10.66 o 
  -2   2  14      454.32      370.02     29.98 o 
   0   2  14    12712.96    11342.20    179.52 o 
   2   2  14      126.90       93.71     31.32 o 
   4   2  14     2049.81     1920.17     85.34 o 
   6   2  14     4775.15     4554.89    117.13 o 
   8   2  14     1804.26     1675.32     96.79 o 
  10   2  14     1235.29     1231.57     86.56 o 
  12   2  14      705.12      919.94    101.20 o 
  14   2  14     1098.07     1045.75    152.65 o 
 -21   3  14        2.52       25.45     43.09 o 
 -19   3  14      240.54      286.24     62.19 o 
 -17   3  14     4501.10     4331.18    177.97 o 
 -15   3  14      668.86      772.53    114.19 o 
 -13   3  14       46.91       31.78     23.98 o 
 -11   3  14      521.14      490.48     49.98 o 
  -9   3  14       14.69       39.52     13.53 o 
  -7   3  14      346.42      334.29     22.77 o 
  -5   3  14     1701.57     1981.24     43.74 o 
  -3   3  14     2692.61     2441.23     76.40 o 
  -1   3  14     5833.14     5312.86    153.58 o 
   1   3  14      200.66      236.44     33.93 o 
   3   3  14     2002.97     1922.54     71.14 o 
   5   3  14      335.26      400.92     41.90 o 
   7   3  14     1037.38     1197.62     71.22 o 
   9   3  14        3.65       10.27     27.63 o 
  11   3  14      267.04      242.64     46.26 o 
  13   3  14       78.25      100.45     51.86 o 
  15   3  14     1129.70     1458.85    188.45 o 
 -22   4  14     1228.34     1260.56    189.75 o 
 -20   4  14       31.77       48.74     40.15 o 
 -18   4  14      516.20      520.29     76.06 o 
 -16   4  14       22.61       18.71     32.23 o 
 -14   4  14      362.58      327.14     54.83 o 
 -12   4  14      111.67      101.54     29.04 o 
 -10   4  14       77.78       61.78     20.07 o 
  -8   4  14     1239.78     1262.84     43.73 o 
  -6   4  14      651.22      481.54     41.25 o 
  -4   4  14     3840.76     3447.78     80.99 o 
  -2   4  14        4.35       -0.07     19.35 o 
   0   4  14      178.54      125.51     38.58 o 
   2   4  14     7234.02     6768.21    144.94 o 
   4   4  14      651.70      611.27     50.23 o 
   6   4  14      858.02     1069.78     67.45 o 
   8   4  14     1716.49     1599.74     84.66 o 
  10   4  14     1193.08     1333.23     96.18 o 
  12   4  14       37.80      123.19     55.66 o 
  14   4  14       11.99       30.47     46.74 o 
  16   4  14       68.65      225.02     94.93 o 
 -21   5  14      443.13      593.98     89.45 o 
 -19   5  14       46.04      110.72     49.94 o 
 -17   5  14      778.83      839.53    112.61 o 
 -15   5  14     2356.62     2587.18    128.81 o 
 -13   5  14      325.99      425.22     64.66 o 
 -11   5  14      212.59      182.41     30.34 o 
  -9   5  14       27.57       28.39     19.13 o 
  -7   5  14      202.53      161.77     30.59 o 
  -5   5  14     6076.23     5736.52    125.62 o 
  -3   5  14     1233.09     1190.35     74.32 o 
  -1   5  14      682.92      654.20     59.08 o 
   1   5  14     9495.05     9057.04    202.86 o 
   3   5  14      505.12      490.58     44.32 o 
   5   5  14      830.97      757.95     57.25 o 
   7   5  14     3778.32     3838.56    124.30 o 
   9   5  14      473.64      402.07     46.70 o 
  11   5  14      123.85      154.23     73.02 o 
  13   5  14      334.74      471.39     84.25 o 
  15   5  14       63.06      238.93     89.32 o 
 -22   6  14       94.90      129.44     76.35 o 
 -20   6  14      777.02     1004.51    199.85 o 
 -18   6  14      546.43      636.52    108.96 o 
 -16   6  14       71.78       86.89     38.76 o 
 -14   6  14     2050.12     2276.23    134.63 o 
 -12   6  14        4.78       17.81     24.44 o 
 -10   6  14     1306.33     1122.89     81.83 o 
  -8   6  14     3805.98     3759.07    118.57 o 
  -6   6  14      384.88      304.36     39.38 o 
  -4   6  14     4702.43     4305.47    147.80 o 
  -2   6  14     4298.52     3994.56    121.07 o 
   0   6  14     4507.14     4028.68    122.79 o 
   2   6  14     7587.28     6975.02    176.05 o 
   4   6  14     4246.14     3978.90    111.36 o 
   6   6  14     2811.41     2450.59    115.79 o 
   8   6  14      443.61      484.49     53.01 o 
  10   6  14      181.56      332.53     66.96 o 
  12   6  14      910.58      884.61    107.04 o 
  14   6  14       68.81      252.17     71.29 o 
  16   6  14      299.21      323.42    103.26 o 
 -21   7  14      180.06      134.81     55.85 o 
 -19   7  14        0.73       29.24     40.19 o 
 -17   7  14     1389.18     1286.49    114.96 o 
 -15   7  14        1.80        3.66     36.17 o 
 -13   7  14      246.18      275.54     46.30 o 
 -11   7  14       14.13       51.39     29.85 o 
  -9   7  14      654.02      658.30     60.36 o 
  -7   7  14      193.53      206.30     30.38 o 
  -5   7  14        3.94       28.50     19.77 o 
  -3   7  14     3281.75     2867.98    117.38 o 
  -1   7  14     2202.06     2177.49     91.33 o 
   1   7  14     1418.66     1534.50     90.82 o 
   3   7  14        0.71       17.53     28.44 o 
   5   7  14      795.41      632.49     54.72 o 
   7   7  14        4.09       44.24     25.83 o 
   9   7  14      221.13      110.48     35.96 o 
  11   7  14        0.72      -40.36     40.36 o 
  13   7  14      449.92      472.71    132.85 o 
  15   7  14      222.94      172.23     71.80 o 
 -20   8  14      318.59      380.48    109.34 o 
 -18   8  14       25.48       30.84     49.50 o 
 -16   8  14      343.72      319.36     90.20 o 
 -14   8  14      151.87      156.04     42.41 o 
 -12   8  14      770.74      818.48     72.92 o 
 -10   8  14       11.84       18.34     27.41 o 
  -8   8  14      173.82      145.44     33.63 o 
  -6   8  14     1165.68     1260.96     69.03 o 
  -4   8  14     1261.91     1289.14    133.15 o 
  -2   8  14      509.30      503.41     67.26 o 
   0   8  14      111.28       68.30     29.46 o 
   2   8  14     1186.97     1037.79     78.18 o 
   4   8  14      269.71      228.05     53.97 o 
   6   8  14      564.01      651.15     56.71 o 
   8   8  14     1459.34     1427.66     84.23 o 
  10   8  14      555.37      789.48    101.09 o 
  12   8  14      374.67      342.96     74.02 o 
  14   8  14      371.40      335.96     83.76 o 
 -21   9  14      516.19      511.06    120.03 o 
 -19   9  14      324.75      271.53     88.15 o 
 -17   9  14      197.92      208.78     76.83 o 
 -15   9  14      536.80      629.86     70.11 o 
 -13   9  14      126.90      113.20     37.29 o 
 -11   9  14       95.81       78.58     32.99 o 
  -9   9  14       70.82       97.97     32.10 o 
  -7   9  14      121.99      122.47     28.19 o 
  -5   9  14      386.87      339.90     47.09 o 
  -3   9  14       37.16       17.10     25.82 o 
  -1   9  14      205.09      231.13     42.69 o 
   1   9  14       10.98      -19.54     25.71 o 
   3   9  14     1357.54     1138.01     83.08 o 
   5   9  14      288.81      206.21     38.25 o 
   7   9  14      542.07      514.97     60.28 o 
   9   9  14       56.40        3.77     41.19 o 
  11   9  14       16.27       35.18     49.81 o 
  13   9  14      781.04      947.38    119.23 o 
  15   9  14       78.87      145.90     70.40 o 
 -20  10  14       68.29      235.52     91.00 o 
 -18  10  14       58.07       69.31     48.27 o 
 -16  10  14      149.05      193.21     48.89 o 
 -14  10  14      214.40      301.91     53.37 o 
 -12  10  14      126.09      123.14     47.88 o 
 -10  10  14     1356.54     1370.33     92.34 o 
  -8  10  14        0.34      -10.37     21.79 o 
  -6  10  14      101.28       81.58     31.93 o 
  -4  10  14        0.03      -18.07     23.78 o 
  -2  10  14      411.64      286.01     62.68 o 
   0  10  14     2096.41     1880.35    107.02 o 
   2  10  14     1740.28     1666.03    103.41 o 
   4  10  14      101.54       47.13     34.51 o 
   6  10  14      226.94      336.60     45.96 o 
   8  10  14      155.96      162.58     57.88 o 
  10  10  14      823.52      752.47    104.33 o 
  12  10  14      142.24      218.07     70.12 o 
  14  10  14        7.99       -4.91     54.42 o 
 -19  11  14      586.27      698.06     96.73 o 
 -17  11  14        1.08       -5.96     33.24 o 
 -15  11  14      309.18      328.00     87.82 o 
 -13  11  14      317.82      333.34     61.20 o 
 -11  11  14      302.44      315.74     94.53 o 
  -9  11  14      171.97      179.74     48.78 o 
  -7  11  14       71.86       82.31     33.22 o 
  -5  11  14      220.85      179.86     41.11 o 
  -3  11  14     2599.91     2615.15    107.97 o 
  -1  11  14     2514.14     2134.43    108.00 o 
   1  11  14      398.20      404.62     57.06 o 
   3  11  14      117.19       88.62     35.40 o 
   5  11  14       78.06      110.36     42.86 o 
   7  11  14       20.63       27.41     30.21 o 
   9  11  14     1148.12     1136.08    122.09 o 
  11  11  14      126.93      219.72     78.03 o 
  13  11  14       10.92      -67.38    142.63 o 
 -18  12  14        5.15       29.27     48.37 o 
 -16  12  14      168.66      170.58     48.88 o 
 -14  12  14       25.61        1.22     34.18 o 
 -12  12  14      341.75      330.53     54.49 o 
 -10  12  14     1492.86     1455.63    128.37 o 
  -8  12  14      558.18      562.02     93.95 o 
  -6  12  14        0.24      -25.33     34.95 o 
  -4  12  14      527.89      491.02     60.02 o 
  -2  12  14     2279.67     2331.73    110.51 o 
   0  12  14      621.51      522.35     63.37 o 
   2  12  14      377.92      461.71     87.06 o 
   4  12  14       58.09       77.48     48.28 o 
   6  12  14      301.24      329.43     58.32 o 
   8  12  14      681.59      598.21     95.16 o 
  10  12  14      299.76      312.40     79.08 o 
  12  12  14       91.24       44.84     58.76 o 
 -17  13  14      621.81      948.65     92.77 o 
 -15  13  14      153.56       85.05     48.02 o 
 -13  13  14        6.00      -11.99     42.06 o 
 -11  13  14       78.37      127.19     42.53 o 
  -9  13  14      297.21      288.64     51.82 o 
  -7  13  14       51.26       47.45     42.21 o 
  -5  13  14      224.84      242.77    101.41 o 
  -3  13  14      912.48      931.63     80.65 o 
  -1  13  14       23.36       95.44     38.58 o 
   1  13  14     2787.30     2814.01    122.18 o 
   3  13  14     1804.32     1716.65    112.58 o 
   5  13  14      756.01      930.70     88.08 o 
   7  13  14        8.32      -22.66     41.47 o 
   9  13  14      195.05      116.81    123.11 o 
  11  13  14      394.27      512.87    148.54 o 
 -18  14  14       16.05       78.16     45.06 o 
 -16  14  14      355.69      362.36     58.92 o 
 -14  14  14      243.93      257.61     68.99 o 
 -12  14  14     2023.04     2252.12    144.09 o 
 -10  14  14       53.20       43.31     36.34 o 
  -8  14  14     1002.13     1034.83    111.44 o 
  -6  14  14       36.42       -4.76     39.29 o 
  -4  14  14       31.16       28.39     34.65 o 
  -2  14  14      439.30      363.99     86.08 o 
   0  14  14      310.67      349.67     57.81 o 
   2  14  14     3780.71     3522.87    143.01 o 
   4  14  14      138.93      170.54     61.65 o 
   6  14  14      154.57      196.57    146.86 o 
   8  14  14       12.67       10.22     51.57 o 
  10  14  14      296.28      437.61    162.38 o 
 -17  15  14       17.17       28.56     40.85 o 
 -15  15  14      140.91      209.31     81.60 o 
 -13  15  14       17.57       77.46     41.73 o 
 -11  15  14      130.10      141.54     48.95 o 
  -9  15  14     1368.89     1520.20    181.83 o 
  -7  15  14      131.33      110.15     52.99 o 
  -5  15  14        3.82      -37.05     37.05 o 
  -3  15  14        0.81      -14.26     34.54 o 
  -1  15  14      733.57      732.81     80.39 o 
   1  15  14      494.61      422.89     64.95 o 
   3  15  14      244.85      240.85     55.46 o 
   5  15  14      183.52      209.18     57.28 o 
   7  15  14      602.98      684.70    169.21 o 
   9  15  14       54.68      108.91     67.16 o 
  11  15  14      107.27      133.10     67.22 o 
 -16  16  14       26.08       21.88     43.20 o 
 -14  16  14        1.11       23.30     40.61 o 
 -12  16  14      563.76      465.30     67.34 o 
 -10  16  14      107.21      130.08     61.71 o 
  -8  16  14        9.04      -33.85     42.74 o 
  -6  16  14       76.69       91.69     55.27 o 
  -4  16  14       34.62       29.93     52.02 o 
  -2  16  14      181.47      201.58     63.39 o 
   0  16  14        0.03       32.48     37.84 o 
   2  16  14        2.38       39.81     53.53 o 
   4  16  14        5.67      -34.94     34.94 o 
   6  16  14      130.59      162.17     66.57 o 
   8  16  14      321.16      293.06     83.50 o 
  10  16  14      823.14      746.17    313.37 o 
 -15  17  14      116.89      118.39    136.50 o 
 -13  17  14      103.17       64.18     43.40 o 
 -11  17  14       66.82      154.37     60.57 o 
  -9  17  14        8.00      -41.27     41.27 o 
  -7  17  14      237.14      218.82     67.83 o 
  -5  17  14      168.81      205.98     61.88 o 
  -3  17  14       10.10      -30.72     35.03 o 
  -1  17  14      542.76      657.44     78.78 o 
   1  17  14     3164.81     3337.11    147.67 o 
   3  17  14       62.25       35.28     47.06 o 
   5  17  14       22.39       -6.93     51.64 o 
   7  17  14       59.48       30.37     52.23 o 
 -12  18  14       98.11      137.21     67.04 o 
 -10  18  14       53.09      103.02     64.51 o 
  -8  18  14       26.34       22.36     95.44 o 
  -6  18  14      747.34      881.36    112.98 o 
  -4  18  14      183.16      219.65     67.03 o 
  -2  18  14      129.67      117.57     56.08 o 
   0  18  14      181.11      211.95     59.00 o 
   2  18  14      268.69      316.60     63.62 o 
   4  18  14        1.68       64.28     63.09 o 
   6  18  14      342.65      256.89     78.46 o 
 -11  19  14       72.35       90.53     62.38 o 
  -9  19  14      656.32      751.50    194.20 o 
  -7  19  14      417.27      662.30    154.19 o 
  -5  19  14      885.78      817.51    110.93 o 
  -3  19  14      106.78      138.14     97.94 o 
  -1  19  14      425.98      494.22     73.23 o 
   1  19  14     1497.79     1796.49    130.31 o 
   3  19  14      682.09      587.88    100.61 o 
   5  19  14      470.06      487.04     94.95 o 
  -8  20  14      586.92      758.42    115.35 o 
  -6  20  14      649.48      642.81    106.92 o 
  -4  20  14        2.29       18.85     53.98 o 
  -2  20  14      109.94       19.57    115.63 o 
   0  20  14      756.45      913.63    104.47 o 
   2  20  14      147.98      287.16     65.69 o 
  -5  21  14      530.64      489.01     94.29 o 
  -3  21  14        4.68      101.95    120.73 o 
  -1  21  14      317.80      232.77     74.99 o 
 -21   1  15       97.11       40.66     46.70 o 
 -19   1  15       73.63       84.64     45.15 o 
 -17   1  15       32.72       28.89     42.82 o 
 -15   1  15      646.94      555.44     72.40 o 
 -13   1  15      596.86      626.64     70.40 o 
 -11   1  15      209.85      137.19     22.93 o 
  -9   1  15       47.15       47.55     15.53 o 
  -7   1  15      350.66      264.50     22.68 o 
  -5   1  15      826.86      862.42     48.08 o 
  -3   1  15     1673.64     1585.40     50.12 o 
  -1   1  15       11.63       45.75     15.47 o 
   1   1  15       62.27       73.03     18.23 o 
   3   1  15    15338.90    14002.22    217.34 o 
   5   1  15     7961.05     7557.78    160.68 o 
   7   1  15       48.88       52.37     34.19 o 
   9   1  15      105.30      150.14     36.80 o 
  11   1  15      573.39      682.52     88.20 o 
  13   1  15        0.52      105.24     75.12 o 
 -22   2  15       79.35       82.27     58.96 o 
 -20   2  15       32.90       41.50     40.81 o 
 -18   2  15      198.05      220.22     56.72 o 
 -16   2  15      189.88      134.10     41.94 o 
 -14   2  15      180.08      141.78     39.87 o 
 -12   2  15      227.59      250.35     39.16 o 
 -10   2  15       22.74       30.23     15.48 o 
  -8   2  15     3112.68     2549.57     56.97 o 
  -6   2  15      111.92       54.91     14.60 o 
  -4   2  15       20.90       18.35     15.98 o 
  -2   2  15     3515.06     3426.56     91.94 o 
   0   2  15     1346.44     1368.63     59.25 o 
   2   2  15     1427.82     1457.56     66.16 o 
   4   2  15      181.97      199.42     32.17 o 
   6   2  15     3008.35     2920.70     94.47 o 
   8   2  15      127.75      102.00     35.66 o 
  10   2  15       23.00       45.40     34.12 o 
  12   2  15        3.04      -34.31     38.44 o 
 -21   3  15        0.05       42.04     44.94 o 
 -19   3  15      254.11      380.25     70.56 o 
 -17   3  15       47.47       26.56     40.30 o 
 -15   3  15      747.29      743.91     82.55 o 
 -13   3  15      841.07      909.91     71.15 o 
 -11   3  15      792.51      799.64     62.63 o 
  -9   3  15      272.05      305.09     27.32 o 
  -7   3  15     2138.93     1717.42     45.13 o 
  -5   3  15     1336.70     1362.41     60.78 o 
  -3   3  15     5877.40     5009.25    117.52 o 
  -1   3  15     1150.47     1125.53     56.11 o 
   1   3  15     2646.53     2537.76     74.93 o 
   3   3  15      298.17      251.03     34.11 o 
   5   3  15      215.90      199.67     33.60 o 
   7   3  15       25.44       56.34     25.83 o 
   9   3  15     1312.61     1248.48    149.51 o 
  11   3  15        0.25       12.35     31.02 o 
  13   3  15      322.06      431.62    100.25 o 
  15   3  15      454.78      552.10    120.39 o 
 -22   4  15      596.21      717.97    154.49 o 
 -20   4  15      121.84      192.20     84.44 o 
 -18   4  15       98.14       67.60     44.41 o 
 -16   4  15       34.35      -17.72     25.92 o 
 -14   4  15       22.50      113.71     43.93 o 
 -12   4  15      268.38      269.75     40.34 o 
 -10   4  15       76.86       56.11     35.66 o 
  -8   4  15      410.38      359.44     55.44 o 
  -6   4  15     5512.31     4750.45    100.67 o 
  -4   4  15     1043.05      929.25     56.59 o 
  -2   4  15      293.97      274.25     35.22 o 
   0   4  15      161.55      165.77     34.76 o 
   2   4  15     1075.90      949.35     60.75 o 
   4   4  15      710.70      643.84     53.72 o 
   6   4  15       45.47       48.05     23.83 o 
   8   4  15      564.32      574.39     61.44 o 
  10   4  15      139.26      205.25     43.16 o 
  12   4  15       45.84       45.77     48.54 o 
  14   4  15      464.31      557.11     89.95 o 
 -21   5  15       74.76      115.20     51.81 o 
 -19   5  15     1672.86     2136.65    173.89 o 
 -17   5  15        0.13      -11.13     33.02 o 
 -15   5  15        8.09       31.51     34.33 o 
 -13   5  15      242.32      318.88     45.08 o 
 -11   5  15      829.59      822.43     75.87 o 
  -9   5  15        0.58       -0.53     17.04 o 
  -7   5  15       73.46       96.75     21.94 o 
  -5   5  15       18.63       26.67     17.07 o 
  -3   5  15      308.39      278.60     54.80 o 
  -1   5  15      176.57      319.53     43.49 o 
   1   5  15     2129.33     1861.32     88.92 o 
   3   5  15      381.65      283.72     43.41 o 
   5   5  15      311.79      263.51     37.90 o 
   7   5  15     1500.44     1647.83     88.38 o 
   9   5  15      338.84      349.49     47.55 o 
  11   5  15      703.36      688.94     92.78 o 
  13   5  15       72.72      214.16     66.09 o 
  15   5  15       50.78      -50.53     60.86 o 
 -20   6  15        0.92       -4.09     36.84 o 
 -18   6  15     1064.46     1215.04    116.15 o 
 -16   6  15       27.61      -28.31     28.31 o 
 -14   6  15      183.26      219.38     56.29 o 
 -12   6  15     1557.45     1803.15    149.20 o 
 -10   6  15      930.40      855.88     91.09 o 
  -8   6  15     3061.75     3082.82     91.20 o 
  -6   6  15        7.47      -16.26     16.26 o 
  -4   6  15      138.19      106.03     30.21 o 
  -2   6  15      114.48      130.41     32.62 o 
   0   6  15      115.26      109.50     48.30 o 
   2   6  15       58.54       10.92     25.77 o 
   4   6  15       27.59       34.70     22.65 o 
   6   6  15      936.04      884.17     63.85 o 
   8   6  15       71.28       72.27     30.66 o 
  10   6  15      702.44      638.04     89.70 o 
  12   6  15      406.36      466.41    113.47 o 
  14   6  15      244.64      404.23    198.30 o 
 -21   7  15      225.37      421.59    116.52 o 
 -19   7  15      176.53      344.71    101.67 o 
 -17   7  15       93.34       66.10     59.17 o 
 -15   7  15      195.40      248.05     68.65 o 
 -13   7  15      558.54      696.64    100.99 o 
 -11   7  15     1642.04     1855.56    107.18 o 
  -9   7  15      955.59      920.56     71.40 o 
  -7   7  15      876.68      831.88     57.01 o 
  -5   7  15      204.43      230.91     39.42 o 
  -3   7  15     1309.63     1250.44     89.79 o 
  -1   7  15      685.02      625.82     59.10 o 
   1   7  15     5701.80     5220.26    183.81 o 
   3   7  15     4077.74     3781.73    111.41 o 
   5   7  15      909.97      859.97     64.18 o 
   7   7  15        0.60      -13.65     23.01 o 
   9   7  15        4.78        0.65     28.67 o 
  11   7  15      244.15      154.46     59.14 o 
  13   7  15       27.75       77.10     50.78 o 
  15   7  15        7.25      -32.95     50.72 o 
 -20   8  15       32.54       50.45     68.70 o 
 -18   8  15       22.20       71.19     61.00 o 
 -16   8  15     1596.76     1613.62    133.05 o 
 -14   8  15     1601.48     1562.58    102.97 o 
 -12   8  15        7.76      -23.02     24.42 o 
 -10   8  15      627.30      710.43    100.45 o 
  -8   8  15       67.98       63.49     32.15 o 
  -6   8  15      428.49      361.22     44.49 o 
  -4   8  15     1393.10     1408.55     87.33 o 
  -2   8  15     2185.01     2186.53     94.96 o 
   0   8  15     1231.23     1020.02     77.90 o 
   2   8  15      501.46      518.52     59.65 o 
   4   8  15      534.00      523.02     52.76 o 
   6   8  15      491.98      506.22     52.51 o 
   8   8  15     2060.93     2303.87    100.72 o 
  10   8  15      370.56      243.56     69.05 o 
  12   8  15     1397.77     1447.19    289.63 o 
  14   8  15       30.00        7.62    106.95 o 
 -19   9  15       31.88       35.16     58.98 o 
 -17   9  15      530.61      539.89     83.62 o 
 -15   9  15       26.89       23.23     33.13 o 
 -13   9  15      528.00      544.33     65.89 o 
 -11   9  15      105.76       42.91     30.07 o 
  -9   9  15      841.56     1139.63     84.91 o 
  -7   9  15       73.91       59.16     25.35 o 
  -5   9  15      908.99      801.44     69.42 o 
  -3   9  15      274.93      286.67     46.14 o 
  -1   9  15     1172.37     1219.89     85.40 o 
   1   9  15      305.84      262.10     46.40 o 
   3   9  15     1656.36     1824.71    109.67 o 
   5   9  15        6.77      -21.81     21.81 o 
   7   9  15       87.75      129.67     50.02 o 
   9   9  15      498.88      537.97    102.14 o 
  11   9  15      525.54      642.98    168.61 o 
  13   9  15      612.26      753.25    111.59 o 
 -20  10  15       77.93      113.19     54.20 o 
 -18  10  15      440.29      439.74    131.11 o 
 -16  10  15      729.19      814.64     81.95 o 
 -14  10  15      878.48      787.64     79.47 o 
 -12  10  15      723.23      916.66     81.53 o 
 -10  10  15      830.86      785.44     72.12 o 
  -8  10  15      651.87      535.27     60.46 o 
  -6  10  15      930.74      948.49     94.53 o 
  -4  10  15      137.56      120.42     36.31 o 
  -2  10  15      269.11      213.32     42.40 o 
   0  10  15      404.16      463.27     58.48 o 
   2  10  15      620.86      544.27     64.15 o 
   4  10  15      650.62      646.15     70.56 o 
   6  10  15       27.37       35.71     31.16 o 
   8  10  15      583.51      749.60    101.61 o 
  10  10  15      516.25      509.63     90.13 o 
  12  10  15       56.08       93.70     58.48 o 
 -19  11  15      355.03      319.41     72.50 o 
 -17  11  15      242.73      289.99     60.68 o 
 -15  11  15      878.73      746.34     90.10 o 
 -13  11  15     1407.90     1352.78     98.29 o 
 -11  11  15      974.45     1008.90     85.25 o 
  -9  11  15      421.49      415.35     55.17 o 
  -7  11  15      271.57      174.23     52.61 o 
  -5  11  15        0.54       17.09     29.87 o 
  -3  11  15      382.75      307.31     62.43 o 
  -1  11  15       49.95       43.32     34.26 o 
   1  11  15        8.73        0.38     41.01 o 
   3  11  15     3720.05     3928.55    154.57 o 
   5  11  15      549.54      614.35    137.01 o 
   7  11  15     1927.02     2069.92    108.86 o 
   9  11  15     1255.32     1037.89    223.57 o 
  11  11  15      131.44      245.35     77.74 o 
  13  11  15      100.23       65.91     58.18 o 
 -18  12  15      205.28      309.66     78.24 o 
 -16  12  15      212.46      269.25     54.71 o 
 -14  12  15      232.43      188.78     49.26 o 
 -12  12  15        0.38       10.34     47.42 o 
 -10  12  15      727.24      867.66     81.73 o 
  -8  12  15      121.67       81.11     46.42 o 
  -6  12  15     1239.99     1388.87    122.67 o 
  -4  12  15      113.64       44.66     43.75 o 
  -2  12  15      216.83      160.73     43.59 o 
   0  12  15       31.30       28.65     42.61 o 
   2  12  15      339.51      330.67     55.52 o 
   4  12  15      158.40      233.95     52.32 o 
   6  12  15     1979.62     1935.23     99.97 o 
   8  12  15       10.41        2.61     46.26 o 
  10  12  15      276.66      332.12     78.25 o 
  12  12  15      844.82      828.24    117.44 o 
 -17  13  15      226.47      181.92     52.58 o 
 -15  13  15      856.07      958.95     89.59 o 
 -13  13  15     2645.27     2646.36    140.24 o 
 -11  13  15     1264.60     1265.18    183.92 o 
  -9  13  15       71.75       99.92     39.63 o 
  -7  13  15        5.15      -13.21     40.18 o 
  -5  13  15     1355.65     1449.61    174.01 o 
  -3  13  15      797.49      941.65     83.39 o 
  -1  13  15        1.33       13.10     33.68 o 
   1  13  15      267.25      248.24     52.84 o 
   3  13  15      193.84      120.75     44.86 o 
   5  13  15       90.71      155.56     58.96 o 
   7  13  15      133.91      160.30     64.88 o 
   9  13  15        1.14       58.07     61.23 o 
  11  13  15     1716.61     2174.94    245.78 o 
 -16  14  15       99.23       87.32     40.45 o 
 -14  14  15     1528.01     1631.00    117.31 o 
 -12  14  15        6.20       41.97     36.73 o 
 -10  14  15     1044.73      956.50    100.88 o 
  -8  14  15      177.90       97.08     52.53 o 
  -6  14  15        0.61       28.21     45.10 o 
  -4  14  15       56.08       62.69     39.84 o 
  -2  14  15      107.61       33.53     39.31 o 
   0  14  15       15.87       -4.48     35.32 o 
   2  14  15        0.10      -23.82     33.29 o 
   4  14  15     2190.76     2230.57    141.24 o 
   6  14  15      807.24      799.20    108.20 o 
   8  14  15     1177.21     1275.38    304.24 o 
  10  14  15      161.55      -17.17     52.81 o 
 -15  15  15     1259.84     1207.93    102.78 o 
 -13  15  15       94.46       99.32     46.35 o 
 -11  15  15      922.66      831.30     83.94 o 
  -9  15  15     2591.17     2402.51    170.73 o 
  -7  15  15      169.87      197.68     61.61 o 
  -5  15  15      985.21      811.63    103.32 o 
  -3  15  15       81.14       71.27     51.70 o 
  -1  15  15       75.38       10.64     37.16 o 
   1  15  15     1212.24     1325.63    110.39 o 
   3  15  15      343.67      379.50     77.67 o 
   5  15  15     2549.72     2623.36    191.52 o 
   7  15  15      117.31       31.47     68.71 o 
   9  15  15      889.89      796.53    117.87 o 
 -14  16  15      158.77      204.39     57.00 o 
 -12  16  15      158.72      142.63     67.47 o 
 -10  16  15        0.25       17.52     51.22 o 
  -8  16  15     1600.47     1756.99    213.65 o 
  -6  16  15      403.75      361.24     79.23 o 
  -4  16  15      626.17      759.75    101.95 o 
  -2  16  15     1304.68     1595.95    197.93 o 
   0  16  15        1.85       -8.48     37.75 o 
   2  16  15        1.69      -16.96     37.76 o 
   4  16  15        6.36       32.22     42.27 o 
   6  16  15      620.54      434.04     91.45 o 
   8  16  15      379.78      443.05     93.51 o 
 -13  17  15     1562.76     1733.36    157.15 o 
 -11  17  15      845.08      912.86    125.87 o 
  -9  17  15       84.03       78.07     58.07 o 
  -7  17  15      521.58      498.55    121.78 o 
  -5  17  15      372.17      262.34     69.76 o 
  -3  17  15      426.48      436.78     95.84 o 
  -1  17  15      125.65      232.23     57.76 o 
   1  17  15       68.65      114.52     49.42 o 
   3  17  15       61.35       98.55     51.99 o 
   5  17  15        0.36      -11.10     53.30 o 
   7  17  15      757.93      749.35    170.96 o 
 -12  18  15      331.91      294.78     80.28 o 
 -10  18  15        0.85       54.60     56.43 o 
  -8  18  15      763.65      654.57    101.12 o 
  -6  18  15      723.97      782.91    110.81 o 
  -4  18  15     1198.65     1238.74    132.83 o 
  -2  18  15      345.36      496.92     75.72 o 
   0  18  15       28.32       39.10     45.40 o 
   2  18  15       44.48       23.55     43.22 o 
   4  18  15       44.14       66.01     90.24 o 
   6  18  15      126.96      153.86     67.63 o 
  -9  19  15     1514.81     1612.12    164.55 o 
  -7  19  15      884.58      955.16    123.20 o 
  -5  19  15       77.95       42.00     76.83 o 
  -3  19  15     1098.87     1115.40    128.16 o 
  -1  19  15     1976.38     1892.50    132.61 o 
   1  19  15     1291.84     1446.77    130.17 o 
   3  19  15     1562.21     1804.86    249.16 o 
  -8  20  15      101.50       32.76     54.90 o 
  -6  20  15      312.99      447.33     92.50 o 
  -4  20  15      181.92       76.54     60.20 o 
  -2  20  15       79.51      157.50     64.84 o 
   0  20  15      275.85      444.05     90.51 o 
 -22   0  16        8.12       29.56     69.95 o 
 -20   0  16      668.32      649.22    130.79 o 
 -18   0  16       39.67       77.87     59.46 o 
 -16   0  16      332.92      486.68    102.03 o 
 -14   0  16     2964.45     3333.87    205.55 o 
 -12   0  16    12009.40    10905.86    398.16 o 
 -10   0  16      670.44      675.65     64.44 o 
  -8   0  16     3318.05     3128.30     88.04 o 
  -6   0  16      384.88      412.75     40.94 o 
  -4   0  16       59.75      142.50     67.08 o 
  -2   0  16      183.60      257.40     38.19 o 
   0   0  16     7266.10     6544.77    160.05 o 
   2   0  16      881.06      876.31     66.16 o 
   4   0  16      886.13      904.18     94.44 o 
   6   0  16     5494.53     5172.82    273.81 o 
   8   0  16     1934.70     1642.34    180.87 o 
  10   0  16      430.94      484.67    109.38 o 
  12   0  16     3211.35     4091.26    267.92 o 
 -21   1  16       74.20      164.28     61.89 o 
 -19   1  16        1.24       27.75     38.48 o 
 -17   1  16      425.79      533.32     84.21 o 
 -15   1  16       47.36        7.92     31.72 o 
 -13   1  16      415.80      280.13     49.39 o 
 -11   1  16      353.80      316.89     44.32 o 
  -9   1  16      901.31      943.35     47.98 o 
  -7   1  16     1028.25     1183.97     43.82 o 
  -5   1  16     3261.14     3178.20     59.86 o 
  -3   1  16        0.81        4.56     13.13 o 
  -1   1  16    11879.48    11515.08    187.23 o 
   1   1  16       22.81       24.63     19.08 o 
   3   1  16      327.93      264.67     32.26 o 
   5   1  16     3534.25     3233.21    164.10 o 
   7   1  16        5.60       13.82     51.88 o 
   9   1  16      648.71      723.44     89.08 o 
  11   1  16       38.90       79.24     49.23 o 
 -22   2  16        7.37       29.97     43.86 o 
 -20   2  16       35.19        3.39     38.84 o 
 -18   2  16       93.10       75.13     42.22 o 
 -16   2  16      316.97      279.64     58.69 o 
 -14   2  16     2573.22     2531.27    156.77 o 
 -12   2  16     1316.75     1588.35    108.66 o 
 -10   2  16     1691.53     1561.61     56.38 o 
  -8   2  16     1696.70     1668.78     69.61 o 
  -6   2  16        7.01       11.75     12.61 o 
  -4   2  16     2425.17     2163.07     80.90 o 
  -2   2  16     3162.89     2995.43     82.59 o 
   0   2  16     1433.67     1320.51     63.02 o 
   2   2  16     1121.44     1181.37     69.97 o 
   4   2  16      298.72      360.62     41.31 o 
   6   2  16     6372.69     6042.78    146.91 o 
   8   2  16     2360.53     2428.53    106.01 o 
  10   2  16        7.49        4.69     31.79 o 
  12   2  16      396.19      326.92    106.29 o 
 -21   3  16      647.52      432.44     80.55 o 
 -19   3  16       59.16       82.87     63.09 o 
 -17   3  16      107.99       66.71     38.01 o 
 -15   3  16      124.45       72.91     37.96 o 
 -13   3  16       98.66       46.37     30.98 o 
 -11   3  16     1063.48     1044.55     62.68 o 
  -9   3  16     3223.31     3217.26    130.75 o 
  -7   3  16     1993.86     1847.32     64.58 o 
  -5   3  16      108.00      225.84     27.29 o 
  -3   3  16     5912.03     5307.11    125.20 o 
  -1   3  16      457.70      369.78     36.15 o 
   1   3  16     2840.90     2526.81     76.73 o 
   3   3  16       46.90       61.09     35.52 o 
   5   3  16       21.02       25.85     23.67 o 
   7   3  16      221.64      183.62     38.10 o 
   9   3  16      163.78      210.83     43.87 o 
  11   3  16     3106.52     2797.73    121.30 o 
  13   3  16      711.76      831.27    153.09 o 
 -22   4  16      153.51      120.96     56.78 o 
 -20   4  16       96.21       53.50     43.74 o 
 -18   4  16      144.97      101.14     46.34 o 
 -16   4  16      909.71     1112.40    232.55 o 
 -14   4  16      928.80     1039.22     94.37 o 
 -12   4  16      522.60      586.16     51.00 o 
 -10   4  16       13.41       18.84     24.06 o 
  -8   4  16      698.40      613.41     42.27 o 
  -6   4  16     2132.52     1793.60     64.01 o 
  -4   4  16      546.10      633.07     49.86 o 
  -2   4  16      387.56      357.17     39.87 o 
   0   4  16      236.42      189.10     33.78 o 
   2   4  16      140.39      162.85     32.00 o 
   4   4  16     2277.88     2120.69     96.27 o 
   6   4  16       53.64       46.69     26.71 o 
   8   4  16     1173.07     1117.40     74.89 o 
  10   4  16      676.29      667.99     87.28 o 
  12   4  16        5.36      -11.40     44.19 o 
  14   4  16      438.78      443.23    181.71 o 
 -21   5  16        3.66       12.30     74.38 o 
 -19   5  16       43.65       39.55     44.07 o 
 -17   5  16      889.83      839.77     93.29 o 
 -15   5  16     1073.55     1228.77    156.06 o 
 -13   5  16       14.29       51.50     30.84 o 
 -11   5  16      543.65      550.70     58.57 o 
  -9   5  16       53.81      107.50     23.69 o 
  -7   5  16     3904.10     3699.60    103.01 o 
  -5   5  16     5754.99     5291.60    127.30 o 
  -3   5  16      477.53      506.21     52.16 o 
  -1   5  16     1090.63     1062.59     74.64 o 
   1   5  16     2335.54     2162.53     93.78 o 
   3   5  16      212.26      140.13     31.57 o 
   5   5  16      210.21      175.62     34.85 o 
   7   5  16     1254.26     1477.12    132.35 o 
   9   5  16     4790.26     5197.73    144.90 o 
  11   5  16       18.19       -0.36     43.62 o 
  13   5  16      186.19      205.57     65.99 o 
 -20   6  16      796.35      790.09    143.25 o 
 -18   6  16      210.34      113.38     70.00 o 
 -16   6  16     1184.97     1092.55    151.21 o 
 -14   6  16      217.40      162.49     43.71 o 
 -12   6  16     1393.18     1430.06     93.48 o 
 -10   6  16       85.47       97.68     41.03 o 
  -8   6  16      200.87      235.80     34.09 o 
  -6   6  16     2286.03     2170.21     79.86 o 
  -4   6  16      841.20      807.44     66.01 o 
  -2   6  16      283.68      266.46     43.79 o 
   0   6  16     2588.98     2284.84    117.24 o 
   2   6  16      332.20      308.46     39.90 o 
   4   6  16        0.69      -19.97     21.09 o 
   6   6  16      623.82      643.63     57.64 o 
   8   6  16       14.71       42.60     30.29 o 
  10   6  16      656.89      593.13    142.12 o 
  12   6  16      343.63      409.23     89.46 o 
  14   6  16       11.90       -6.76     47.99 o 
 -21   7  16       62.45       34.92     63.22 o 
 -19   7  16        0.03      -41.78     41.78 o 
 -17   7  16     2155.46     2143.57    218.63 o 
 -15   7  16      433.96      554.05    105.30 o 
 -13   7  16      161.20      127.52     39.76 o 
 -11   7  16     2423.21     2420.78    106.07 o 
  -9   7  16     1092.00     1117.43     81.90 o 
  -7   7  16      919.81      929.31     61.31 o 
  -5   7  16      192.40      190.03     39.39 o 
  -3   7  16      450.20      499.77     55.67 o 
  -1   7  16     1160.04     1324.06     90.18 o 
   1   7  16     2827.49     2584.82    107.21 o 
   3   7  16       24.01       33.32     24.73 o 
   5   7  16      109.97      174.24     35.74 o 
   7   7  16      492.82      510.90     54.96 o 
   9   7  16     1608.85     1785.67     99.17 o 
  11   7  16      658.06      813.80    106.17 o 
  13   7  16      682.38      866.16    115.13 o 
 -20   8  16      174.07       73.10     71.26 o 
 -18   8  16       57.04       16.34     47.24 o 
 -16   8  16        1.48       34.31     35.95 o 
 -14   8  16     1126.81     1187.68     94.14 o 
 -12   8  16        1.68      -12.46     25.99 o 
 -10   8  16     1693.85     1703.67    102.96 o 
  -8   8  16       40.83       49.24     28.73 o 
  -6   8  16        2.05       14.64     27.91 o 
  -4   8  16      355.06      484.07     55.73 o 
  -2   8  16     1531.82     1547.64     96.21 o 
   0   8  16       12.21        0.41     25.51 o 
   2   8  16      300.75      244.40     49.42 o 
   4   8  16      229.42      192.94     38.75 o 
   6   8  16       50.84       91.04     32.26 o 
   8   8  16       70.78       38.90     51.78 o 
  10   8  16        5.01        4.06     47.07 o 
  12   8  16      120.75      158.08     66.65 o 
 -19   9  16        0.24      -23.81     86.70 o 
 -17   9  16       76.90      134.90     52.55 o 
 -15   9  16      348.79      338.40     57.84 o 
 -13   9  16      689.87      732.35     75.45 o 
 -11   9  16       37.33       87.10     33.52 o 
  -9   9  16     2161.29     2401.57    110.64 o 
  -7   9  16       45.99       53.96     24.90 o 
  -5   9  16     2843.70     3124.43    118.82 o 
  -3   9  16      264.12      235.28     58.82 o 
  -1   9  16        9.65        8.37     30.49 o 
   1   9  16      142.43      116.81     37.41 o 
   3   9  16      539.35      528.86     63.96 o 
   5   9  16        3.79       27.64     27.50 o 
   7   9  16       85.56       84.79     35.51 o 
   9   9  16       11.00        6.41     46.56 o 
  11   9  16      328.19      342.10     80.52 o 
  13   9  16      251.47      309.56     82.15 o 
 -18  10  16       81.07       92.33     49.97 o 
 -16  10  16      225.92      278.27     69.82 o 
 -14  10  16     1082.19      956.54     88.57 o 
 -12  10  16      559.15      511.58     64.81 o 
 -10  10  16       78.68      115.56     39.03 o 
  -8  10  16      582.05      567.06     64.67 o 
  -6  10  16      445.91      499.37     60.39 o 
  -4  10  16       14.64      -17.21     26.88 o 
  -2  10  16      493.51      491.43     59.41 o 
   0  10  16        2.03      -26.72     26.72 o 
   2  10  16        0.16       -3.98     31.78 o 
   4  10  16     1036.58     1157.69    113.35 o 
   6  10  16      386.39      454.88     71.19 o 
   8  10  16      237.19      387.96     94.84 o 
  10  10  16       78.59       18.49     54.75 o 
  12  10  16      275.73      288.71    133.55 o 
 -19  11  16      193.11      292.02     75.20 o 
 -17  11  16      177.83      189.53     49.81 o 
 -15  11  16       13.02      -20.05     32.58 o 
 -13  11  16      727.77      634.16     91.80 o 
 -11  11  16        0.04       -2.66     30.81 o 
  -9  11  16        1.71       15.05     28.24 o 
  -7  11  16      281.60      253.30     95.68 o 
  -5  11  16      105.14       98.10     49.93 o 
  -3  11  16      346.33      284.11     50.41 o 
  -1  11  16     2280.77     2273.08    119.03 o 
   1  11  16      441.39      480.09     62.28 o 
   3  11  16      463.78      575.63     86.10 o 
   5  11  16        2.89       14.67     29.31 o 
   7  11  16      357.46      354.27     80.07 o 
   9  11  16       46.50       74.78     56.31 o 
  11  11  16        0.05       41.92     80.27 o 
 -18  12  16       72.11      100.78     83.36 o 
 -16  12  16       11.69      108.38     44.71 o 
 -14  12  16     2180.64     1987.95    125.93 o 
 -12  12  16      456.09      491.54     68.02 o 
 -10  12  16      277.11      376.87     57.71 o 
  -8  12  16      195.75      256.53     64.30 o 
  -6  12  16      118.41       83.55     48.84 o 
  -4  12  16       71.77       57.88     35.98 o 
  -2  12  16      827.93      664.28     72.94 o 
   0  12  16      125.99      149.89     46.46 o 
   2  12  16       59.13       41.22     38.42 o 
   4  12  16      460.27      497.40     70.08 o 
   6  12  16       10.24       -3.07     31.63 o 
   8  12  16       75.27       45.84     53.14 o 
  10  12  16        9.54       -7.38     51.75 o 
 -17  13  16      218.27      168.04     52.34 o 
 -15  13  16        6.97       62.78     42.06 o 
 -13  13  16     1039.41     1041.21    108.43 o 
 -11  13  16        0.37       -1.80     30.63 o 
  -9  13  16       15.76      -25.39     42.52 o 
  -7  13  16        0.09       14.70     42.44 o 
  -5  13  16      301.67      267.28     53.74 o 
  -3  13  16      156.09      136.62     45.64 o 
  -1  13  16      386.49      430.77     65.22 o 
   1  13  16        8.76        6.14     40.02 o 
   3  13  16        4.86       59.63     40.53 o 
   5  13  16      739.99     1013.13     95.02 o 
   7  13  16      200.78      233.20     73.14 o 
   9  13  16        1.14        1.63     53.04 o 
 -16  14  16       51.06       71.66     41.05 o 
 -14  14  16      176.52      360.30     63.67 o 
 -12  14  16      995.03     1159.95    116.64 o 
 -10  14  16      545.74      479.06     85.46 o 
  -8  14  16      151.44      154.50     62.26 o 
  -6  14  16      295.57      169.05     59.56 o 
  -4  14  16        1.94      -35.41     35.41 o 
  -2  14  16      388.73      262.15     57.45 o 
   0  14  16       46.85       88.13     47.46 o 
   2  14  16      133.41       40.12     42.93 o 
   4  14  16      300.23      302.25     63.56 o 
   6  14  16       58.18       71.08     55.69 o 
   8  14  16        6.09       15.86     52.45 o 
  10  14  16      521.11      569.89    105.94 o 
 -15  15  16        5.51       17.65     51.45 o 
 -13  15  16      576.91      632.92     78.11 o 
 -11  15  16      125.43      163.81     62.66 o 
  -9  15  16       20.15       -1.64     44.91 o 
  -7  15  16      159.29       55.70     53.46 o 
  -5  15  16       32.36       -6.57     44.55 o 
  -3  15  16       78.61       27.19     42.00 o 
  -1  15  16     1401.68     1439.45    130.63 o 
   1  15  16        0.66        7.21     38.81 o 
   3  15  16        4.85       87.35     47.24 o 
   5  15  16      293.39      188.26     71.50 o 
   7  15  16      765.32      769.96    112.88 o 
   9  15  16      235.66      223.77    104.72 o 
 -14  16  16       59.77      119.84     47.05 o 
 -12  16  16        0.42      -27.31     49.55 o 
 -10  16  16       78.07       65.38     52.23 o 
  -8  16  16        3.07       -0.67     49.35 o 
  -6  16  16      742.96      663.49    149.42 o 
  -4  16  16       27.55       60.71     82.48 o 
  -2  16  16     1388.79     1538.49    115.63 o 
   0  16  16     1417.98     1442.96    114.38 o 
   2  16  16       14.01      -31.18     41.63 o 
   4  16  16       68.87       26.37     42.85 o 
   6  16  16      336.56      335.12     83.59 o 
 -13  17  16       87.05      113.66     61.03 o 
 -11  17  16      398.19      187.14     68.93 o 
  -9  17  16        4.20       16.96     46.55 o 
  -7  17  16        5.44       16.21     69.72 o 
  -5  17  16      782.62      833.81    112.54 o 
  -3  17  16      386.60      551.32     81.80 o 
  -1  17  16     1122.03      866.08     91.80 o 
   1  17  16     1479.38     1616.85    177.58 o 
   3  17  16       12.48       41.32     45.59 o 
   5  17  16      349.79      383.46    135.94 o 
 -10  18  16      480.44      535.90     98.01 o 
  -8  18  16      981.86     1024.17    126.09 o 
  -6  18  16      238.27      192.09     78.03 o 
  -4  18  16      208.76      103.48     57.70 o 
  -2  18  16      489.45      422.03     74.35 o 
   0  18  16      935.49      949.39     99.26 o 
   2  18  16       71.70      123.49     52.74 o 
   4  18  16       31.99       39.53    115.99 o 
  -9  19  16      612.29      597.23    101.33 o 
  -7  19  16      324.87      311.06     83.09 o 
  -5  19  16      116.46      118.11     61.86 o 
  -3  19  16      126.59      239.41     77.62 o 
  -1  19  16        0.03       40.13     57.31 o 
   1  19  16       15.93      -11.83     46.39 o 
  -4  20  16      166.61      191.62     94.69 o 
 -21   1  17      298.22      365.06     79.87 o 
 -19   1  17      351.49      468.98     79.35 o 
 -17   1  17        5.07      -19.27     31.57 o 
 -15   1  17      314.01      239.22     52.46 o 
 -13   1  17     3972.32     4030.28    156.90 o 
 -11   1  17       14.70       -1.13     15.46 o 
  -9   1  17      106.11      113.29     22.99 o 
  -7   1  17      598.86      553.99     31.28 o 
  -5   1  17      904.20      710.54     40.75 o 
  -3   1  17       88.15       91.02     21.61 o 
  -1   1  17       26.57      104.27     23.05 o 
   1   1  17     3159.84     2986.02     85.15 o 
   3   1  17     1377.79     1176.51     63.90 o 
   5   1  17      166.95      207.35     43.16 o 
   7   1  17      727.07      554.93    111.39 o 
   9   1  17      116.67      134.56     50.81 o 
  11   1  17     1986.78     1981.92    154.28 o 
 -20   2  17      174.26      214.24     61.03 o 
 -18   2  17      923.48     1003.25    108.19 o 
 -16   2  17      741.66      696.43     84.59 o 
 -14   2  17      247.96      251.54     51.03 o 
 -12   2  17      527.90      607.34     50.55 o 
 -10   2  17     1304.37     1202.39     52.93 o 
  -8   2  17      759.29      852.09     50.35 o 
  -6   2  17        6.63       13.67     16.61 o 
  -4   2  17     2876.53     2538.24     75.58 o 
  -2   2  17        3.16       26.53     17.69 o 
   0   2  17      110.17      108.58     25.13 o 
   2   2  17        9.38        2.50     19.95 o 
   4   2  17      104.51       86.74     35.95 o 
   6   2  17      817.46      941.24     67.67 o 
   8   2  17      904.45      802.71     93.58 o 
  10   2  17      239.81      319.05     68.81 o 
  12   2  17        0.03       99.36     82.54 o 
 -21   3  17      120.57      128.31     57.31 o 
 -19   3  17      167.22      127.76     97.64 o 
 -17   3  17      169.97      167.16     67.70 o 
 -15   3  17        0.27       16.39     29.57 o 
 -13   3  17       10.40       12.91     20.94 o 
 -11   3  17       11.83       16.78     26.85 o 
  -9   3  17       16.85       20.51     19.79 o 
  -7   3  17       43.73       49.43     19.59 o 
  -5   3  17      159.50      124.99     39.80 o 
  -3   3  17       23.79       17.38     18.67 o 
  -1   3  17      192.51      124.90     26.67 o 
   1   3  17        1.15       51.36     22.03 o 
   3   3  17      293.09      286.80     39.96 o 
   5   3  17     1534.91     1421.89     81.00 o 
   7   3  17        8.71       33.22     27.82 o 
   9   3  17     2509.39     2335.39    127.17 o 
  11   3  17       93.06       97.13     51.46 o 
  13   3  17      109.86       81.98     85.18 o 
 -20   4  17      536.21      473.42     79.47 o 
 -18   4  17        4.57      -11.50     35.20 o 
 -16   4  17      101.27      104.81     43.02 o 
 -14   4  17       17.26      -20.50     31.79 o 
 -12   4  17      110.15      146.48     39.58 o 
 -10   4  17       77.91       92.60     31.45 o 
  -8   4  17      367.00      440.67     42.37 o 
  -6   4  17      140.50      143.75     25.82 o 
  -4   4  17     2504.38     2273.29     80.89 o 
  -2   4  17        1.46       31.25     24.29 o 
   0   4  17      330.35      352.04     41.75 o 
   2   4  17      465.19      360.60     46.38 o 
   4   4  17      440.15      383.55     45.93 o 
   6   4  17       32.47       36.70     38.84 o 
   8   4  17     1051.39     1206.03     80.69 o 
  10   4  17      263.81      138.71     43.11 o 
  12   4  17       65.29       24.31     47.76 o 
  14   4  17        3.22      -12.25     79.43 o 
 -21   5  17      105.95      106.42     68.29 o 
 -19   5  17      177.37      222.19     92.78 o 
 -17   5  17       75.85        6.78     44.16 o 
 -15   5  17        5.05        8.19     32.68 o 
 -13   5  17      100.81       95.24     36.52 o 
 -11   5  17      204.41      148.48     39.12 o 
  -9   5  17      777.22      942.68     55.57 o 
  -7   5  17      455.24      513.43     49.64 o 
  -5   5  17      108.40       78.65     27.01 o 
  -3   5  17     1659.39     1394.14    161.69 o 
  -1   5  17       64.34      101.39     35.82 o 
   1   5  17      289.44      245.99     37.55 o 
   3   5  17      141.46      132.49     31.98 o 
   5   5  17        7.70       69.53     28.22 o 
   7   5  17      110.82      125.21     36.31 o 
   9   5  17      187.13      123.71     37.62 o 
  11   5  17      883.54     1017.09    113.32 o 
  13   5  17      348.66      468.28     86.94 o 
 -20   6  17       45.11       34.82     61.19 o 
 -18   6  17       32.62      -12.10     49.48 o 
 -16   6  17        6.84       36.19     39.45 o 
 -14   6  17      509.55      559.43     64.95 o 
 -12   6  17      703.66      622.27     94.48 o 
 -10   6  17       11.51      -11.65     23.40 o 
  -8   6  17      462.14      561.34     78.31 o 
  -6   6  17       37.38        0.00     23.22 o 
  -4   6  17      195.59      172.71     39.51 o 
  -2   6  17     1572.14     1257.74     96.37 o 
   0   6  17      270.92      329.18     49.86 o 
   2   6  17     1298.90     1232.22     76.36 o 
   4   6  17      186.54      171.50     37.09 o 
   6   6  17        0.64       -5.07     44.22 o 
   8   6  17        6.96        6.82     29.33 o 
  10   6  17       77.86       26.95    108.69 o 
  12   6  17      164.34      202.30     65.16 o 
 -19   7  17      250.13      282.89     84.09 o 
 -17   7  17      120.51      -32.47     36.87 o 
 -15   7  17      154.49      123.94     39.39 o 
 -13   7  17       83.44       71.67     38.13 o 
 -11   7  17       43.45       51.98     30.61 o 
  -9   7  17       43.33       94.38     44.73 o 
  -7   7  17        0.55       -3.27     21.38 o 
  -5   7  17      165.30      129.40     55.62 o 
  -3   7  17     2030.16     1980.27     96.08 o 
  -1   7  17     1515.45     1473.57     96.76 o 
   1   7  17      293.92      215.08     77.28 o 
   3   7  17        9.58       50.79     28.71 o 
   5   7  17       45.56       44.76     30.48 o 
   7   7  17      780.15      812.19     69.37 o 
   9   7  17       15.17        4.87     32.09 o 
  11   7  17      404.73      490.99     87.75 o 
  13   7  17      141.86      230.17     89.13 o 
 -20   8  17       24.24       11.89     42.83 o 
 -18   8  17       59.87      112.40     69.46 o 
 -16   8  17       54.03       85.64     47.99 o 
 -14   8  17      386.74      369.72     57.20 o 
 -12   8  17      164.96      133.89     41.00 o 
 -10   8  17      949.41      905.83     78.31 o 
  -8   8  17     1975.54     2081.16    115.22 o 
  -6   8  17     3855.21     3688.05    127.86 o 
  -4   8  17       20.11       14.60     29.68 o 
  -2   8  17        2.03      -18.70     24.33 o 
   0   8  17      344.37      252.51     47.39 o 
   2   8  17     2116.51     2045.41    117.92 o 
   4   8  17      470.22      349.22     47.29 o 
   6   8  17        0.33      -25.52     25.52 o 
   8   8  17      314.70      266.16     57.41 o 
  10   8  17        8.79       50.58     50.35 o 
  12   8  17       28.40       43.55     56.68 o 
 -19   9  17      570.17      662.26    254.34 o 
 -17   9  17      149.68      251.66     63.18 o 
 -15   9  17       75.34       47.59     38.27 o 
 -13   9  17       90.03      126.17     73.29 o 
 -11   9  17      101.13       79.65     35.13 o 
  -9   9  17      199.67      243.01     71.43 o 
  -7   9  17     2565.80     2572.44    110.08 o 
  -5   9  17      164.48      288.58     49.65 o 
  -3   9  17        0.74      -27.86     27.86 o 
  -1   9  17      982.27     1101.49     87.80 o 
   1   9  17     2673.43     2631.50    115.88 o 
   3   9  17     1167.94     1259.63     81.96 o 
   5   9  17      103.64       84.94     34.46 o 
   7   9  17        2.01       51.60     34.52 o 
   9   9  17       12.40       20.84     52.85 o 
  11   9  17       67.17       73.92     60.01 o 
 -18  10  17      590.33      675.85     97.44 o 
 -16  10  17      362.06      381.33     63.04 o 
 -14  10  17      130.78      135.78     42.77 o 
 -12  10  17      502.02      520.41     67.76 o 
 -10  10  17       48.96       38.36     33.38 o 
  -8  10  17      212.81      211.90     67.85 o 
  -6  10  17     2105.12     2485.87    182.90 o 
  -4  10  17        7.05       34.39     39.35 o 
  -2  10  17     2956.23     3110.45    125.07 o 
   0  10  17      514.92      415.38     76.10 o 
   2  10  17      667.81      750.20     77.70 o 
   4  10  17      613.90      756.85     68.58 o 
   6  10  17       14.17       37.42     32.51 o 
   8  10  17      158.99      240.30     70.61 o 
  10  10  17        2.61      -44.00     44.00 o 
 -17  11  17       37.94       34.40     39.39 o 
 -15  11  17       38.69       33.87     35.88 o 
 -13  11  17      236.29      236.43     85.83 o 
 -11  11  17       95.18      120.83     43.33 o 
  -9  11  17     1214.38     1357.56     98.35 o 
  -7  11  17      175.33      300.41    117.91 o 
  -5  11  17     1329.20     1330.04     97.38 o 
  -3  11  17     3148.91     2887.36    123.34 o 
  -1  11  17      696.53      591.16     70.14 o 
   1  11  17       89.23      118.26     44.55 o 
   3  11  17       32.42       61.64     40.40 o 
   5  11  17      313.28      307.76     59.10 o 
   7  11  17       23.65       -6.20     31.33 o 
   9  11  17      481.34      502.43     93.99 o 
  11  11  17      197.69      216.28     77.80 o 
 -18  12  17     1389.07     1462.35    139.84 o 
 -16  12  17        4.89       59.62     40.37 o 
 -14  12  17      200.35      181.68     49.23 o 
 -12  12  17      143.92      203.90     52.00 o 
 -10  12  17     2441.15     2391.75    136.75 o 
  -8  12  17      765.54      659.55     89.61 o 
  -6  12  17      362.38      392.31     82.24 o 
  -4  12  17     1329.51     1436.38    104.56 o 
  -2  12  17       11.64       26.45     38.50 o 
   0  12  17     1159.98     1243.33    100.00 o 
   2  12  17      932.90      824.53     84.80 o 
   4  12  17      162.19       75.87     49.85 o 
   6  12  17      299.26      370.76     53.09 o 
   8  12  17      103.24       25.98     57.76 o 
  10  12  17      127.41       92.41     59.67 o 
 -17  13  17      542.29      628.31     78.11 o 
 -15  13  17      103.99       58.45     42.71 o 
 -13  13  17      974.43      880.19    102.51 o 
 -11  13  17     2269.05     2170.79    131.49 o 
  -9  13  17       32.90      -35.19     84.23 o 
  -7  13  17       19.88        0.95     75.13 o 
  -5  13  17       18.61       19.98     38.07 o 
  -3  13  17       31.80       48.51     49.44 o 
  -1  13  17     1317.81     1373.77    105.26 o 
   1  13  17     3658.17     3849.41    154.72 o 
   3  13  17        0.23       41.47     44.46 o 
   5  13  17     1008.00     1128.87     86.46 o 
   7  13  17      167.60      211.69    169.53 o 
   9  13  17       84.80      168.25     71.51 o 
 -16  14  17     1019.95     1089.48    102.58 o 
 -14  14  17      530.26      517.18     72.07 o 
 -12  14  17       81.23       56.94     37.49 o 
 -10  14  17      273.31      136.83     59.61 o 
  -8  14  17      316.51      175.53    159.99 o 
  -6  14  17     1433.80     1536.95    221.94 o 
  -4  14  17     1407.26     1331.84    105.55 o 
  -2  14  17      901.42     1009.46     95.32 o 
   0  14  17     3327.37     3488.42    147.55 o 
   2  14  17      653.92      612.67     84.66 o 
   4  14  17      281.82      304.42     64.91 o 
   6  14  17       15.43       23.87     56.62 o 
   8  14  17        1.06      -24.43     60.37 o 
 -15  15  17       75.43      162.01     50.69 o 
 -13  15  17       13.94       32.79     51.62 o 
 -11  15  17      587.59      630.86    225.28 o 
  -9  15  17      686.85      534.68     90.58 o 
  -7  15  17        4.10      -37.96     37.96 o 
  -5  15  17      197.90      290.30     77.30 o 
  -3  15  17      487.74      371.17     68.52 o 
  -1  15  17     2245.97     2344.93    162.51 o 
   1  15  17     1349.92     1424.32    114.90 o 
   3  15  17     1572.64     1740.20    130.03 o 
   5  15  17      504.64      574.70    100.69 o 
   7  15  17       16.08       39.88     63.63 o 
 -12  16  17        0.60      -21.46     48.07 o 
 -10  16  17      278.25      260.29     89.19 o 
  -8  16  17      693.94      566.63     94.02 o 
  -6  16  17       24.06        9.36     52.66 o 
  -4  16  17     2413.77     2483.31    290.78 o 
  -2  16  17      218.12      210.45     55.87 o 
   0  16  17       23.67       -7.18     42.08 o 
   2  16  17      983.12      800.69     90.53 o 
   4  16  17      257.47      330.74     65.55 o 
   6  16  17      334.76      480.03     97.51 o 
 -11  17  17      189.17      251.33     74.83 o 
  -9  17  17       34.82        9.65     52.21 o 
  -7  17  17       59.67      101.45     61.13 o 
  -5  17  17     1686.20     1805.60    159.76 o 
  -3  17  17      495.10      573.69     78.61 o 
  -1  17  17       29.79       28.40     43.95 o 
   1  17  17      601.84      659.50     87.70 o 
   3  17  17      254.01      232.05     67.33 o 
   5  17  17       43.39       90.97     64.63 o 
 -10  18  17       30.71      -18.73     52.37 o 
  -8  18  17      685.39      536.51    100.03 o 
  -6  18  17     1529.29     1794.73    163.82 o 
  -4  18  17      166.08       25.39     57.48 o 
  -2  18  17        0.25       24.50     44.14 o 
   0  18  17      188.58      134.22     56.39 o 
   2  18  17      472.44      550.09     82.42 o 
  -7  19  17      835.60      823.22    165.99 o 
  -5  19  17      120.21      120.57     63.41 o 
  -3  19  17     1617.05     1624.98    158.71 o 
  -1  19  17        1.19       45.62     49.29 o 
 -20   0  18       43.87       93.28     72.13 o 
 -18   0  18       83.81       83.84     64.03 o 
 -16   0  18     3491.41     4522.86    260.27 o 
 -14   0  18      103.43       53.20     48.25 o 
 -12   0  18      202.20      269.77     51.72 o 
 -10   0  18      664.97      655.35     51.05 o 
  -8   0  18      118.36       69.65     22.94 o 
  -6   0  18     8894.68     8471.94    195.51 o 
  -4   0  18       74.42      108.13     42.93 o 
  -2   0  18     1281.75     1220.79    111.92 o 
   0   0  18     2344.49     2270.81    166.09 o 
   2   0  18     6017.91     6080.99    218.61 o 
   4   0  18      116.10       88.67     46.02 o 
   6   0  18      563.24      615.23    112.72 o 
   8   0  18      100.86       76.95     63.89 o 
  10   0  18      282.01      330.63     99.71 o 
  12   0  18     1088.28     1840.38    217.00 o 
 -21   1  18       49.90       49.72     49.77 o 
 -19   1  18      574.68      922.28    155.91 o 
 -17   1  18      464.42      607.55     84.25 o 
 -15   1  18     1057.93      991.20    111.52 o 
 -13   1  18      357.93      343.53     46.99 o 
 -11   1  18      275.68      232.54     38.75 o 
  -9   1  18      252.48      232.79     27.31 o 
  -7   1  18      786.20      726.07     58.51 o 
  -5   1  18     1939.41     1806.98     67.84 o 
  -3   1  18      144.24      194.15     29.76 o 
  -1   1  18       35.28       45.90     22.57 o 
   1   1  18     2746.55     2644.70     98.00 o 
   3   1  18     2768.84     2741.93    129.30 o 
   5   1  18        8.92       22.35     30.70 o 
   7   1  18       75.82       74.86     45.02 o 
   9   1  18     1114.24     1094.17    131.22 o 
  11   1  18     1939.87     2260.05    474.68 o 
 -20   2  18      123.75      170.85     58.26 o 
 -18   2  18      432.77      421.24    115.66 o 
 -16   2  18      900.58      908.40     97.42 o 
 -14   2  18      333.73      296.65     46.14 o 
 -12   2  18      813.66      840.42     84.50 o 
 -10   2  18      946.73      975.04     63.07 o 
  -8   2  18      777.00      738.54     48.99 o 
  -6   2  18      218.56      197.82     29.42 o 
  -4   2  18     1658.41     1429.21     67.72 o 
  -2   2  18      348.58      433.11     40.66 o 
   0   2  18     1843.94     1775.21     74.83 o 
   2   2  18      466.96      612.77     50.02 o 
   4   2  18     3708.70     3581.86    135.01 o 
   6   2  18      704.69      811.97     81.13 o 
   8   2  18     1247.20     1410.92    126.39 o 
  10   2  18        4.16       91.07     48.88 o 
  12   2  18      391.05      414.33    121.01 o 
 -21   3  18     1823.13     2384.86    178.94 o 
 -19   3  18      751.34      696.36     95.06 o 
 -17   3  18      394.19      638.88     87.58 o 
 -15   3  18        0.16       12.11     47.04 o 
 -13   3  18       37.45       15.35     27.88 o 
 -11   3  18       25.44        1.40     27.58 o 
  -9   3  18     1665.33     1507.57     83.76 o 
  -7   3  18      599.21      470.10     39.96 o 
  -5   3  18      987.49      978.05     64.35 o 
  -3   3  18       93.00       87.42     26.45 o 
  -1   3  18      168.28      182.05     34.34 o 
   1   3  18     2043.51     1899.10    123.52 o 
   3   3  18      104.78      169.72     35.36 o 
   5   3  18     2389.29     2425.94    100.22 o 
   7   3  18        0.31       20.65     27.61 o 
   9   3  18      555.96      538.47     82.91 o 
  11   3  18     2914.46     2815.24    171.56 o 
  13   3  18       18.05      234.52    107.91 o 
 -20   4  18       82.99      171.50     81.97 o 
 -18   4  18       43.55       49.62     64.93 o 
 -16   4  18       91.44       75.94     41.93 o 
 -14   4  18     1079.41     1168.61    112.30 o 
 -12   4  18       55.88       33.95     37.72 o 
 -10   4  18        6.41       23.40     26.02 o 
  -8   4  18       45.53       28.38     24.01 o 
  -6   4  18      131.94       93.08     28.68 o 
  -4   4  18       47.11       44.30     25.23 o 
  -2   4  18     4511.68     4382.70    125.09 o 
   0   4  18     1138.99     1199.49     87.73 o 
   2   4  18      105.88      178.00     34.08 o 
   4   4  18      960.32      855.70     65.97 o 
   6   4  18     1650.29     1442.29     86.99 o 
   8   4  18      748.46      903.63     71.74 o 
  10   4  18      404.62      415.84     61.26 o 
  12   4  18      410.63      333.84    118.66 o 
 -19   5  18      733.61      674.42    136.42 o 
 -17   5  18        3.25       31.32     38.31 o 
 -15   5  18       98.06       78.80     48.95 o 
 -13   5  18       10.43       16.10     28.49 o 
 -11   5  18       11.32       21.86     27.38 o 
  -9   5  18      224.24      166.40     33.85 o 
  -7   5  18      369.60      364.20     37.58 o 
  -5   5  18      840.58     1004.72     76.35 o 
  -3   5  18      223.11      235.69     41.79 o 
  -1   5  18      164.04       91.01     36.04 o 
   1   5  18       47.50       44.39     26.39 o 
   3   5  18      440.53      342.56     44.77 o 
   5   5  18      262.72      240.57     45.24 o 
   7   5  18     1239.29     1230.38     90.47 o 
   9   5  18      658.00      685.77     76.34 o 
  11   5  18       12.44       76.83     49.14 o 
  13   5  18      221.91      193.40    103.05 o 
 -20   6  18        0.18       26.47     58.15 o 
 -18   6  18      709.07      709.18    206.24 o 
 -16   6  18      200.82      143.93     80.47 o 
 -14   6  18       91.22      109.94     41.57 o 
 -12   6  18     1983.20     2106.58    119.65 o 
 -10   6  18       26.58       25.36     26.24 o 
  -8   6  18      909.71      897.12     63.42 o 
  -6   6  18       16.72       -9.83     24.62 o 
  -4   6  18      262.71      230.32     51.57 o 
  -2   6  18    13228.46    12607.74    406.51 o 
   0   6  18      690.05      726.42     68.92 o 
   2   6  18     2573.36     2571.85    105.98 o 
   4   6  18       86.64       70.12     31.50 o 
   6   6  18      708.49      682.11     63.62 o 
   8   6  18     3019.02     3291.83    118.61 o 
  10   6  18       11.98      -19.61    105.98 o 
  12   6  18     1409.97     1020.08    147.05 o 
 -19   7  18     1152.87     1347.89    132.35 o 
 -17   7  18      123.12      154.34     80.09 o 
 -15   7  18        0.60       40.85     34.96 o 
 -13   7  18     1339.62     1546.12    142.51 o 
 -11   7  18      501.00      526.56     61.36 o 
  -9   7  18       46.29       91.45     34.85 o 
  -7   7  18      553.66      632.20     66.72 o 
  -5   7  18      671.90      773.89    126.25 o 
  -3   7  18       93.80       67.96     34.52 o 
  -1   7  18      127.39       86.53     48.46 o 
   1   7  18      298.56      212.48     41.99 o 
   3   7  18      525.48      588.55     58.65 o 
   5   7  18      304.04      316.05     58.15 o 
   7   7  18       12.33       75.32     34.57 o 
   9   7  18      276.88      236.68     47.57 o 
  11   7  18      304.14      458.77     88.14 o 
 -18   8  18       67.64      153.78     60.46 o 
 -16   8  18       17.73        5.98     62.33 o 
 -14   8  18      199.97      234.33     50.94 o 
 -12   8  18      734.54      797.84     78.29 o 
 -10   8  18      752.37      898.34     80.38 o 
  -8   8  18        2.42       29.34     35.65 o 
  -6   8  18       20.55       94.36     36.33 o 
  -4   8  18       71.50       93.01     37.34 o 
  -2   8  18     1886.27     1797.38    109.16 o 
   0   8  18      113.61       58.99     35.92 o 
   2   8  18       31.47       11.81     26.04 o 
   4   8  18      509.18      444.20     57.53 o 
   6   8  18      952.40      915.35     75.11 o 
   8   8  18      448.72      596.27     64.96 o 
  10   8  18      110.20      143.93     64.43 o 
 -19   9  18      209.63      363.60     76.38 o 
 -17   9  18      188.40      207.34     61.12 o 
 -15   9  18       51.61       20.04     34.86 o 
 -13   9  18      351.55      492.78     73.72 o 
 -11   9  18       10.64       35.00     34.99 o 
  -9   9  18       18.33       35.55     30.94 o 
  -7   9  18       34.76       76.97     36.07 o 
  -5   9  18      807.36      734.20     72.04 o 
  -3   9  18       89.14       58.02     36.61 o 
  -1   9  18      192.05      122.01     42.54 o 
   1   9  18     2012.20     1934.08    118.92 o 
   3   9  18      140.47      128.49     39.49 o 
   5   9  18      331.50      486.29     57.51 o 
   7   9  18      147.16      116.86     38.72 o 
   9   9  18      212.64       91.16    147.68 o 
  11   9  18      563.06      599.92    102.16 o 
 -18  10  18      367.08      480.77     87.03 o 
 -16  10  18      749.52      637.60     77.57 o 
 -14  10  18      301.47      453.95     65.14 o 
 -12  10  18      302.34      275.11     53.19 o 
 -10  10  18      608.12      672.46    122.02 o 
  -8  10  18        4.95       49.21     45.62 o 
  -6  10  18       99.70      232.39     47.90 o 
  -4  10  18      319.20      293.34     52.73 o 
  -2  10  18      217.53      276.30     55.37 o 
   0  10  18     1678.37     1588.28    176.75 o 
   2  10  18       49.37       17.87     34.20 o 
   4  10  18      329.62      326.00     51.03 o 
   6  10  18       48.05       85.36     36.58 o 
   8  10  18      367.23      451.38     87.72 o 
  10  10  18      275.50      299.05     83.39 o 
 -17  11  18      167.22      177.14    103.20 o 
 -15  11  18      100.08      146.90     50.58 o 
 -13  11  18       34.73       53.63     39.57 o 
 -11  11  18       68.05       74.16     60.30 o 
  -9  11  18     1020.64     1313.66    125.64 o 
  -7  11  18     1902.48     1968.34    151.07 o 
  -5  11  18     2719.47     2742.79    127.12 o 
  -3  11  18        0.08       26.60     36.19 o 
  -1  11  18       34.59       -9.76     33.36 o 
   1  11  18        0.09      -13.30     33.90 o 
   3  11  18      145.50      136.57     66.60 o 
   5  11  18      598.79      667.55     68.28 o 
   7  11  18      676.79      697.18     83.82 o 
   9  11  18       89.39      166.38     69.68 o 
 -16  12  18      257.88      319.18     60.87 o 
 -14  12  18     1067.59      886.96    119.01 o 
 -12  12  18       70.01       39.83     37.62 o 
 -10  12  18        6.14      -26.79     44.66 o 
  -8  12  18      186.01      145.98     60.68 o 
  -6  12  18     4484.68     4257.14    194.38 o 
  -4  12  18     1731.54     1737.59    118.01 o 
  -2  12  18      213.09      243.37     55.88 o 
   0  12  18      393.53      278.23     56.94 o 
   2  12  18       25.66       64.52     50.40 o 
   4  12  18     1986.32     2128.08    117.41 o 
   6  12  18       96.20      128.02     47.65 o 
   8  12  18       10.45       47.99     58.01 o 
 -15  13  18      490.26      460.16     71.72 o 
 -13  13  18      301.20      293.43     59.56 o 
 -11  13  18      102.74       91.60     55.17 o 
  -9  13  18      399.63      547.41     89.85 o 
  -7  13  18        2.68        3.72     41.72 o 
  -5  13  18      151.24      109.91     66.58 o 
  -3  13  18       31.84       43.27     42.30 o 
  -1  13  18      814.92      832.32     88.44 o 
   1  13  18      395.93      300.28     62.20 o 
   3  13  18     1555.46     1631.92    123.25 o 
   5  13  18      372.20      328.35     87.03 o 
   7  13  18       14.39       36.39     56.95 o 
 -14  14  18        1.12       -8.61     33.35 o 
 -12  14  18      423.42      273.23     77.21 o 
 -10  14  18        5.37      -19.73     45.75 o 
  -8  14  18      200.13      194.18     62.58 o 
  -6  14  18      141.19       80.31     91.71 o 
  -4  14  18        7.03       40.54     42.11 o 
  -2  14  18      123.87      192.04     70.44 o 
   0  14  18      771.16      828.05    148.27 o 
   2  14  18      911.68     1069.47    123.50 o 
   4  14  18     1587.86     1980.28    138.34 o 
   6  14  18      238.87      154.33     67.47 o 
 -13  15  18     1107.26     1239.81    137.02 o 
 -11  15  18      352.27      302.82    106.13 o 
  -9  15  18       77.58       89.98     68.81 o 
  -7  15  18      150.38      112.79     72.34 o 
  -5  15  18        0.51      -85.35    152.80 o 
  -3  15  18     1516.79     1287.07    108.06 o 
  -1  15  18      225.19      323.05     77.22 o 
   1  15  18        0.41      -34.96     34.96 o 
   3  15  18      822.64      701.22     87.20 o 
   5  15  18        3.47       -9.32     50.54 o 
 -12  16  18      154.48      143.06     94.42 o 
 -10  16  18      226.07      219.90     73.98 o 
  -8  16  18      119.22      203.95     71.60 o 
  -6  16  18       80.46       87.61     95.41 o 
  -4  16  18      865.03     1128.91    171.87 o 
  -2  16  18      988.03      985.49    104.64 o 
   0  16  18      135.73      173.84     56.44 o 
   2  16  18       90.80       83.89     50.06 o 
   4  16  18      198.37      105.81     77.51 o 
 -11  17  18      137.05      151.57     64.38 o 
  -9  17  18      188.75      194.49     72.53 o 
  -7  17  18       21.42       26.21     56.28 o 
  -5  17  18      296.85      309.17    120.07 o 
  -3  17  18        5.61       -7.18     51.72 o 
  -1  17  18      926.04      891.75    112.96 o 
   1  17  18        2.65        5.69     47.83 o 
   3  17  18        1.89      -35.01     66.84 o 
  -8  18  18       13.75       56.09     61.64 o 
  -6  18  18      199.34      188.36     68.79 o 
  -4  18  18      523.33      646.55    105.25 o 
  -2  18  18      527.72      614.07     86.52 o 
   0  18  18       20.62       70.57     60.76 o 
 -19   1  19      826.20      870.77    102.49 o 
 -17   1  19      268.15      243.25     61.45 o 
 -15   1  19     1642.51     1692.32    249.75 o 
 -13   1  19       81.80      113.71     30.73 o 
 -11   1  19       79.66      130.07     21.46 o 
  -9   1  19      125.23      112.79     23.51 o 
  -7   1  19       75.53      104.70     22.17 o 
  -5   1  19      295.91      351.31     37.30 o 
  -3   1  19      404.18      281.38     41.56 o 
  -1   1  19      238.70      223.64     39.10 o 
   1   1  19       11.69       10.58     24.02 o 
   3   1  19      680.40      576.60     58.71 o 
   5   1  19      775.14      703.51     74.91 o 
   7   1  19        5.68       27.89     40.64 o 
   9   1  19      258.96      358.98    117.18 o 
  11   1  19       32.97       94.92     54.14 o 
 -20   2  19     1411.58     1536.23    138.88 o 
 -18   2  19       76.24       42.67     43.80 o 
 -16   2  19        9.03       19.05     37.80 o 
 -14   2  19      294.33      290.65     71.95 o 
 -12   2  19      621.94      713.96     69.28 o 
 -10   2  19       21.51       25.85     19.54 o 
  -8   2  19       73.33       78.10     20.89 o 
  -6   2  19       63.10       54.48     21.57 o 
  -4   2  19      632.20      611.18     48.21 o 
  -2   2  19       83.55      138.19     47.61 o 
   0   2  19      410.20      418.15     42.55 o 
   2   2  19      113.29       74.82     51.79 o 
   4   2  19       81.76      114.15     40.45 o 
   6   2  19     1786.21     1674.80    114.36 o 
   8   2  19     1035.37     1060.29    138.16 o 
  10   2  19      772.87      750.98    101.03 o 
  12   2  19       38.35       91.34     86.05 o 
 -19   3  19       46.89       98.22     69.80 o 
 -17   3  19      734.87      702.80    210.27 o 
 -15   3  19      680.69      671.63     87.26 o 
 -13   3  19       36.29       39.64     33.06 o 
 -11   3  19       72.33       57.26     30.36 o 
  -9   3  19      783.08      884.04     94.09 o 
  -7   3  19       59.92       21.25     19.82 o 
  -5   3  19       27.14       16.09     21.52 o 
  -3   3  19      901.85      858.35     72.33 o 
  -1   3  19        2.13        4.14     19.56 o 
   1   3  19       61.71       67.83     36.01 o 
   3   3  19      201.55      162.80     35.11 o 
   5   3  19       62.10       40.27     33.01 o 
   7   3  19      947.91     1088.99    121.15 o 
   9   3  19        0.03       24.63     42.96 o 
  11   3  19       59.02      119.54     83.22 o 
 -20   4  19        0.63       36.55     62.28 o 
 -18   4  19       54.54       75.78     48.29 o 
 -16   4  19        0.37       66.15     44.18 o 
 -14   4  19      140.81      108.59     45.21 o 
 -12   4  19       11.67      -15.12     28.88 o 
 -10   4  19     3036.48     3135.37    261.31 o 
  -8   4  19      172.18      238.90     33.07 o 
  -6   4  19     1910.85     1729.55     87.87 o 
  -4   4  19     2666.80     2550.17     82.53 o 
  -2   4  19       64.41       98.36     28.61 o 
   0   4  19      946.10      882.86     65.09 o 
   2   4  19       17.97       23.51     23.78 o 
   4   4  19      143.82      158.69     51.68 o 
   6   4  19        2.55       32.14     27.52 o 
   8   4  19     2542.75     2162.74    162.41 o 
  10   4  19       78.00      128.74     55.87 o 
  12   4  19      255.78      109.30     94.17 o 
 -19   5  19        1.44       46.80     45.75 o 
 -17   5  19      140.45      183.55     58.21 o 
 -15   5  19        0.11      -20.49     35.80 o 
 -13   5  19       12.26       -4.29     31.10 o 
 -11   5  19      473.84      495.75     60.93 o 
  -9   5  19      362.48      360.80     45.38 o 
  -7   5  19       58.68       36.85     26.59 o 
  -5   5  19     1746.50     1829.34    165.82 o 
  -3   5  19      352.47      436.36     57.12 o 
  -1   5  19      578.85      638.56     56.40 o 
   1   5  19      286.21      324.70     45.39 o 
   3   5  19       30.46       79.01     30.57 o 
   5   5  19      101.34      105.15     35.53 o 
   7   5  19      768.57     1035.19     81.49 o 
   9   5  19      299.11      336.62     59.20 o 
  11   5  19      149.24      306.27    113.63 o 
 -18   6  19      250.63      339.58     77.50 o 
 -16   6  19        8.56      -14.05     39.57 o 
 -14   6  19      847.89      815.61     81.41 o 
 -12   6  19      845.11      823.22     77.43 o 
 -10   6  19       50.32       42.68     34.19 o 
  -8   6  19       61.11      123.19     31.20 o 
  -6   6  19       18.02       33.70     38.16 o 
  -4   6  19      481.61      470.33     74.81 o 
  -2   6  19       11.58       -3.07     30.51 o 
   0   6  19      513.49      552.34     56.19 o 
   2   6  19       48.44       48.64     32.65 o 
   4   6  19      529.36      518.01     55.32 o 
   6   6  19        0.57       10.66     28.86 o 
   8   6  19       13.63       12.92     46.99 o 
  10   6  19      852.79      687.68    154.64 o 
 -19   7  19       12.50      -24.94     41.40 o 
 -17   7  19       45.63       29.83     46.18 o 
 -15   7  19      834.88      876.96    128.41 o 
 -13   7  19     1237.15     1106.07     91.27 o 
 -11   7  19      182.09      249.30     49.26 o 
  -9   7  19      424.91      375.64     53.21 o 
  -7   7  19      826.38      866.20     75.37 o 
  -5   7  19      680.33      696.21     70.39 o 
  -3   7  19     1681.38     1567.08    102.01 o 
  -1   7  19     2358.67     2181.41    114.93 o 
   1   7  19      281.73      233.71     41.19 o 
   3   7  19       79.88      110.43     35.42 o 
   5   7  19      280.02      267.51     46.28 o 
   7   7  19        0.47      100.85     37.88 o 
   9   7  19       65.29      104.23     58.94 o 
  11   7  19      414.50      271.39     75.75 o 
 -18   8  19      158.17      177.81     64.06 o 
 -16   8  19      927.84     1029.36    113.68 o 
 -14   8  19       12.19       30.44     33.22 o 
 -12   8  19      160.38       97.66     56.96 o 
 -10   8  19       43.10      100.99     40.87 o 
  -8   8  19      446.85      449.00     76.00 o 
  -6   8  19      210.29      179.80     54.95 o 
  -4   8  19      530.14      427.54     59.13 o 
  -2   8  19     1009.74      991.32     85.02 o 
   0   8  19     1148.36     1144.19     92.83 o 
   2   8  19     1010.11     1133.15     81.33 o 
   4   8  19      482.94      610.11    120.56 o 
   6   8  19     1879.21     1964.28    108.88 o 
   8   8  19      609.29      740.49     70.35 o 
  10   8  19       22.60       57.15     61.50 o 
 -17   9  19      566.84      680.94    187.86 o 
 -15   9  19      236.62      229.21     54.11 o 
 -13   9  19       32.14       45.61     41.29 o 
 -11   9  19        3.49       41.28     58.99 o 
  -9   9  19     1054.94      968.45    109.79 o 
  -7   9  19      151.03      162.09     43.10 o 
  -5   9  19       58.42       75.09     39.85 o 
  -3   9  19       18.73       48.80     34.85 o 
  -1   9  19     1003.84      958.05     86.71 o 
   1   9  19        0.76      -19.03     32.13 o 
   3   9  19      892.19      898.62     75.69 o 
   5   9  19       71.49       80.16     36.39 o 
   7   9  19      458.27      593.74     64.82 o 
   9   9  19       20.38      122.86     64.05 o 
 -18  10  19      243.69      225.31     74.47 o 
 -16  10  19      262.01      300.71     98.46 o 
 -14  10  19      988.39     1087.96    105.30 o 
 -12  10  19      248.14      205.63     49.86 o 
 -10  10  19      317.89      264.82     59.02 o 
  -8  10  19     1544.05     1230.71    123.63 o 
  -6  10  19     1123.33     1314.77    133.78 o 
  -4  10  19      815.88     1053.50     91.58 o 
  -2  10  19      195.87      142.56     57.64 o 
   0  10  19      225.75      459.52     98.29 o 
   2  10  19      109.81      115.04     50.09 o 
   4  10  19     1242.91     1209.92     88.00 o 
   6  10  19      214.90      226.47     48.79 o 
   8  10  19       19.49       42.37     84.39 o 
 -17  11  19        1.25       20.66     46.61 o 
 -15  11  19     1555.67     1792.23    185.40 o 
 -13  11  19     1135.69     1161.48    170.10 o 
 -11  11  19      775.56      766.42    109.64 o 
  -9  11  19       87.78      245.30     69.42 o 
  -7  11  19      161.43      193.84    103.12 o 
  -5  11  19       16.89       63.26     43.52 o 
  -3  11  19      309.69      308.27     58.81 o 
  -1  11  19       13.54      -31.43     31.43 o 
   1  11  19      136.88      193.87     54.60 o 
   3  11  19     1533.21     1729.28    106.58 o 
   5  11  19     2776.31     2982.52    130.07 o 
   7  11  19      143.50      164.14     68.93 o 
   9  11  19      263.11      145.85     78.21 o 
 -16  12  19      236.70      313.63     63.59 o 
 -14  12  19      151.49      230.69     55.92 o 
 -12  12  19      515.32      583.99     75.92 o 
 -10  12  19      210.98      212.95     70.26 o 
  -8  12  19       35.98       59.72     53.58 o 
  -6  12  19      456.50      592.26     93.78 o 
  -4  12  19      202.05      171.26     52.07 o 
  -2  12  19        0.16       -7.92     38.66 o 
   0  12  19      163.95      185.40     60.31 o 
   2  12  19      975.59     1175.39    104.76 o 
   4  12  19      805.09      914.52     80.17 o 
   6  12  19       63.17       88.73     38.82 o 
   8  12  19      927.52      770.42    116.60 o 
 -15  13  19      509.78      555.17     89.12 o 
 -13  13  19       85.43      114.53     58.06 o 
 -11  13  19        7.50       82.99     55.46 o 
  -9  13  19      389.44      426.74     84.97 o 
  -7  13  19      153.79      131.29     61.47 o 
  -5  13  19      813.95      741.88     91.75 o 
  -3  13  19      231.50      221.81     54.37 o 
  -1  13  19      455.89      441.41    114.73 o 
   1  13  19      200.32      247.80     61.14 o 
   3  13  19      243.72      218.77     61.20 o 
   5  13  19       33.79       24.06     37.96 o 
   7  13  19     1510.96     1981.30    176.73 o 
 -14  14  19     1505.93     1550.61    123.77 o 
 -12  14  19       42.11      100.37     61.36 o 
 -10  14  19     1121.26     1007.67    122.42 o 
  -8  14  19      452.39      400.06     86.41 o 
  -6  14  19      123.08      135.11     61.81 o 
  -4  14  19       22.75       32.49     44.83 o 
  -2  14  19      503.20      573.96     81.10 o 
   0  14  19     1853.95     1913.60    135.14 o 
   2  14  19       78.33       86.23     50.89 o 
   4  14  19      244.60      231.90     49.02 o 
   6  14  19      984.11     1020.55    131.11 o 
 -13  15  19     1879.16     1973.95    171.84 o 
 -11  15  19       47.08       36.31     57.56 o 
  -9  15  19      469.11      334.24    121.68 o 
  -7  15  19       58.29       86.75     57.11 o 
  -5  15  19      502.11      491.39     91.98 o 
  -3  15  19       91.44       81.46     51.72 o 
  -1  15  19      206.10      373.11     68.52 o 
   1  15  19      147.79      179.32     57.67 o 
   3  15  19      545.48      509.38     78.32 o 
 -10  16  19      100.07       99.09     66.48 o 
  -8  16  19      230.22      390.08    161.99 o 
  -6  16  19      309.92      229.59     84.22 o 
  -4  16  19        6.69       30.54     95.54 o 
  -2  16  19      208.02      247.42    129.32 o 
   0  16  19        0.62       31.05     68.48 o 
   2  16  19      549.83      641.01     89.21 o 
  -9  17  19      112.04      166.71     73.07 o 
  -7  17  19       45.67       68.22     63.60 o 
  -5  17  19        1.44       36.74     57.08 o 
  -3  17  19      182.34      176.96     94.73 o 
  -1  17  19       26.50       18.37     46.49 o 
 -20   0  20      587.92      920.97    161.04 o 
 -18   0  20     1339.18     1598.68    194.46 o 
 -16   0  20    10187.67    10211.53    302.93 o 
 -14   0  20      286.34      255.80     68.37 o 
 -12   0  20       81.84      -13.17     45.72 o 
 -10   0  20      671.45      804.41    201.38 o 
  -8   0  20      444.02      428.51     93.41 o 
  -6   0  20     1242.00     1307.86    149.47 o 
  -4   0  20      202.42      230.61     71.31 o 
  -2   0  20     1012.90      998.84    102.48 o 
   0   0  20     1647.59     1624.86    133.97 o 
   2   0  20      352.77      415.53    138.91 o 
   4   0  20      380.02      445.46     81.21 o 
   6   0  20      853.79     1031.09    156.43 o 
   8   0  20      580.78      557.72    126.05 o 
  10   0  20     2337.36     2785.29    272.31 o 
 -19   1  20      350.37      381.16     76.90 o 
 -17   1  20      398.45      387.42     60.37 o 
 -15   1  20        2.95       41.67     34.58 o 
 -13   1  20     1050.95     1160.91    104.57 o 
 -11   1  20      191.23      219.80     29.86 o 
  -9   1  20     1981.43     2063.25     79.34 o 
  -7   1  20        0.38       -5.43     19.46 o 
  -5   1  20     1967.37     2012.30     95.13 o 
  -3   1  20      659.27      681.80     60.96 o 
  -1   1  20      416.95      318.61     45.57 o 
   1   1  20      638.94      563.17     58.91 o 
   3   1  20       44.90      -16.60     36.64 o 
   5   1  20     1391.45     1584.92    146.84 o 
   7   1  20      265.84      212.09     61.46 o 
   9   1  20      171.49      327.47     71.37 o 
  11   1  20       81.17      192.99     65.57 o 
 -20   2  20     1082.57     1389.26    191.30 o 
 -18   2  20     1461.22     1850.05    150.32 o 
 -16   2  20       14.31       66.80     44.79 o 
 -14   2  20     1422.03     1581.03    126.58 o 
 -12   2  20     3302.82     3719.32    194.65 o 
 -10   2  20       43.87       35.07     20.60 o 
  -8   2  20       11.77       19.15     19.17 o 
  -6   2  20     2437.45     2414.36     82.73 o 
  -4   2  20       26.64       45.32     22.96 o 
  -2   2  20      126.08       63.92     28.16 o 
   0   2  20        0.23       23.82     27.48 o 
   2   2  20        7.87       14.51     28.82 o 
   4   2  20      169.87       79.03     38.26 o 
   6   2  20      112.52      220.79     52.69 o 
   8   2  20       77.78       63.00     47.81 o 
  10   2  20       72.75      212.78     66.36 o 
 -19   3  20      713.77      727.51     99.73 o 
 -17   3  20       10.59       76.07     45.83 o 
 -15   3  20        9.38       -8.80     29.59 o 
 -13   3  20      577.95      633.85     71.62 o 
 -11   3  20      716.86      793.25     72.70 o 
  -9   3  20      202.30      144.28     34.85 o 
  -7   3  20     3897.71     3973.97    105.19 o 
  -5   3  20       46.54       65.99     24.69 o 
  -3   3  20      990.25     1028.27     63.25 o 
  -1   3  20        5.29       19.79     23.95 o 
   1   3  20       49.00       14.15     32.53 o 
   3   3  20      128.16       63.30     67.12 o 
   5   3  20      147.06      255.31     54.94 o 
   7   3  20      888.32      963.74    112.39 o 
   9   3  20      145.79      309.13     74.60 o 
  11   3  20     2092.24     1819.47    226.57 o 
 -18   4  20      315.44      467.61     82.51 o 
 -16   4  20      176.54      257.07     66.01 o 
 -14   4  20        1.45       16.20     37.84 o 
 -12   4  20       43.10       43.03     33.73 o 
 -10   4  20      417.88      440.36     57.86 o 
  -8   4  20     1801.76     1892.75     75.77 o 
  -6   4  20      259.71      270.73     42.02 o 
  -4   4  20        2.36       27.70     23.46 o 
  -2   4  20      234.59      240.27     39.28 o 
   0   4  20     1692.81     1606.69     90.84 o 
   2   4  20       22.92       13.62     26.95 o 
   4   4  20      390.95      401.83     52.60 o 
   6   4  20      395.85      421.62     65.63 o 
   8   4  20     1603.01     1815.82    198.19 o 
  10   4  20       11.49       35.45     50.25 o 
 -19   5  20      120.80       74.71     52.50 o 
 -17   5  20        7.90       29.88     43.47 o 
 -15   5  20      292.40      346.75     70.99 o 
 -13   5  20        0.77        4.87     31.78 o 
 -11   5  20     2670.68     2941.02    121.80 o 
  -9   5  20     2258.64     2315.52    113.04 o 
  -7   5  20      166.81      251.02     47.20 o 
  -5   5  20      175.88      204.66     41.73 o 
  -3   5  20     1944.03     1906.65     93.78 o 
  -1   5  20     1035.79     1027.92     73.50 o 
   1   5  20        4.16        0.78     25.52 o 
   3   5  20      429.06      399.16     52.27 o 
   5   5  20      734.14      797.31     83.62 o 
   7   5  20      758.05      676.17     80.05 o 
   9   5  20      782.32      798.61    106.69 o 
 -18   6  20       31.68       15.82     46.15 o 
 -16   6  20      668.29      715.73    125.26 o 
 -14   6  20      288.21      352.81     56.78 o 
 -12   6  20      422.65      432.06     68.25 o 
 -10   6  20      842.18      895.93     79.93 o 
  -8   6  20      436.84      553.42     63.47 o 
  -6   6  20        1.91       36.85     33.08 o 
  -4   6  20       18.23       -5.34     32.31 o 
  -2   6  20     2641.17     2335.89     96.99 o 
   0   6  20      447.68      482.58     54.66 o 
   2   6  20        4.35       15.97     26.76 o 
   4   6  20     1345.67     1400.34    106.54 o 
   6   6  20      864.61      983.35     79.10 o 
   8   6  20       17.39       97.12     38.14 o 
  10   6  20      176.42      121.83     96.64 o 
 -17   7  20        5.40       18.14     43.96 o 
 -15   7  20      228.43      185.24     63.46 o 
 -13   7  20      329.05      336.48     56.74 o 
 -11   7  20        0.57      -26.58     32.17 o 
  -9   7  20      633.74      683.58     70.45 o 
  -7   7  20      299.19      306.93     50.27 o 
  -5   7  20      736.26      726.43     74.68 o 
  -3   7  20     7375.10     7187.35    270.69 o 
  -1   7  20      985.96     1181.13     80.94 o 
   1   7  20       30.73       15.72     27.43 o 
   3   7  20        1.58      -27.43     28.05 o 
   5   7  20      546.35      513.54     60.32 o 
   7   7  20        1.18        2.23     31.03 o 
   9   7  20     1075.76     1038.28    123.04 o 
 -18   8  20       25.55       21.05     44.61 o 
 -16   8  20       13.16       41.89     47.30 o 
 -14   8  20      891.99      973.82    177.47 o 
 -12   8  20       39.85      -28.02     48.23 o 
 -10   8  20       14.22      -15.50     32.21 o 
  -8   8  20       49.29      121.31     52.86 o 
  -6   8  20      241.04      219.29     48.43 o 
  -4   8  20      696.93      667.34    114.18 o 
  -2   8  20       45.99       68.24     39.12 o 
   0   8  20     1143.03     1289.34     87.07 o 
   2   8  20      104.95      107.69     37.75 o 
   4   8  20       18.95       27.78     46.80 o 
   6   8  20      141.34      224.89     46.89 o 
   8   8  20       56.50      148.27     43.32 o 
 -17   9  20      369.09      262.61     71.61 o 
 -15   9  20        1.89      -31.86     31.86 o 
 -13   9  20      137.00       57.76     42.63 o 
 -11   9  20      672.71      815.87    167.34 o 
  -9   9  20      530.46      531.72     86.24 o 
  -7   9  20      430.16      525.25     67.65 o 
  -5   9  20      259.77      361.31     65.87 o 
  -3   9  20      458.90      488.08     66.37 o 
  -1   9  20       42.70      -22.18     33.43 o 
   1   9  20      192.25      223.35     45.95 o 
   3   9  20        0.06       46.85     33.24 o 
   5   9  20      213.83      159.85     43.51 o 
   7   9  20      138.45       68.41     41.79 o 
   9   9  20      317.14      402.39     86.81 o 
 -16  10  20      312.83      279.12     61.10 o 
 -14  10  20       46.59      -24.03     30.37 o 
 -12  10  20       25.57        9.54     37.22 o 
 -10  10  20       97.96       33.16     49.88 o 
  -8  10  20       56.11       66.49     51.66 o 
  -6  10  20      358.02      368.24    123.65 o 
  -4  10  20       75.62       44.73     38.66 o 
  -2  10  20      148.55        4.26     56.34 o 
   0  10  20      245.10      229.18     55.08 o 
   2  10  20        5.15      -29.15     29.15 o 
   4  10  20        7.15       57.39     35.56 o 
   6  10  20      171.43      102.32     41.72 o 
   8  10  20      710.26      937.67    122.60 o 
 -15  11  20       74.30       89.23     46.50 o 
 -13  11  20        1.69        6.53     78.98 o 
 -11  11  20       89.71       29.50     52.91 o 
  -9  11  20      395.26      320.84     83.70 o 
  -7  11  20       32.80       28.65     49.42 o 
  -5  11  20       97.55      116.18     46.47 o 
  -3  11  20      241.78      195.97     51.08 o 
  -1  11  20       43.44      100.27     45.60 o 
   1  11  20       11.22       11.57     41.52 o 
   3  11  20       62.55       60.42     37.62 o 
   5  11  20      839.03      814.37     77.99 o 
   7  11  20      407.32      502.97     93.40 o 
 -14  12  20      891.12      833.98     90.41 o 
 -12  12  20       18.02       32.44     51.40 o 
 -10  12  20       95.52      130.01     61.01 o 
  -8  12  20       64.89      -19.00     45.68 o 
  -6  12  20     1085.82     1137.47    166.05 o 
  -4  12  20      194.69      233.29     56.58 o 
  -2  12  20       86.01      115.60     57.38 o 
   0  12  20      467.03      388.68     69.86 o 
   2  12  20      763.10      994.88     83.95 o 
   4  12  20        5.37       11.05     34.35 o 
   6  12  20      324.54      335.63     56.43 o 
 -13  13  20       89.79      141.01     73.52 o 
 -11  13  20       74.71       54.63     56.30 o 
  -9  13  20      443.50      533.10     91.68 o 
  -7  13  20       65.55      138.85     64.10 o 
  -5  13  20      141.69      167.37     52.69 o 
  -3  13  20        0.30       11.78     40.62 o 
  -1  13  20      313.03      465.86    127.79 o 
   1  13  20       32.71       93.10     50.38 o 
   3  13  20       70.15      125.07     43.45 o 
   5  13  20      100.91       69.84     40.90 o 
 -12  14  20      556.13      666.17    109.45 o 
 -10  14  20       38.36       -0.09     43.48 o 
  -8  14  20      148.81      174.01     72.37 o 
  -6  14  20      231.13      264.77     77.16 o 
  -4  14  20      162.51      141.29     59.43 o 
  -2  14  20       30.96      134.19     54.39 o 
   0  14  20        8.03       63.92     48.41 o 
   2  14  20        9.79       -4.77     41.75 o 
   4  14  20        0.71       55.32     39.41 o 
 -11  15  20       40.51        8.15     87.94 o 
  -9  15  20        2.56       16.70     55.26 o 
  -7  15  20       23.50       18.95     66.45 o 
  -5  15  20       31.51       10.37     54.21 o 
  -3  15  20      399.11      373.19     70.00 o 
  -1  15  20      691.34      558.09     80.94 o 
   1  15  20      398.00      450.89     73.52 o 
  -8  16  20        1.60       60.60     59.11 o 
  -6  16  20      149.47      281.97    127.30 o 
  -4  16  20      156.57      190.54    108.55 o 
  -2  16  20        8.01       21.57     42.99 o 
   0  16  20        3.59       56.56     50.18 o 
 -19   1  21      331.14      449.27     81.26 o 
 -17   1  21     3354.56     3417.22    323.84 o 
 -15   1  21      318.29      357.53     69.89 o 
 -13   1  21     2156.00     2212.89    156.63 o 
 -11   1  21      463.88      492.95     46.06 o 
  -9   1  21        2.57        2.96     24.18 o 
  -7   1  21       16.21       41.68     26.53 o 
  -5   1  21      910.95      943.14     71.85 o 
  -3   1  21     1358.38     1537.61    147.68 o 
  -1   1  21      225.44      242.82     44.80 o 
   1   1  21      278.49      258.15     46.37 o 
   3   1  21      261.65      251.85     64.53 o 
   5   1  21       41.95       94.26     50.78 o 
   7   1  21      310.23      506.78     86.28 o 
   9   1  21      482.35      367.21    122.89 o 
 -18   2  21       23.30       62.33     50.17 o 
 -16   2  21       64.88       52.13     44.40 o 
 -14   2  21     2229.06     2293.24    152.37 o 
 -12   2  21       27.13       51.21     35.01 o 
 -10   2  21        9.39       16.91     18.87 o 
  -8   2  21     1262.03     1272.95     80.86 o 
  -6   2  21      899.74      809.40     81.70 o 
  -4   2  21      279.14      233.59     43.42 o 
  -2   2  21        3.72       -3.59     24.86 o 
   0   2  21        5.23       14.72     29.64 o 
   2   2  21        0.01      -25.64     29.02 o 
   4   2  21        0.33       -3.87     31.84 o 
   6   2  21       80.34      128.29     61.94 o 
   8   2  21      564.92      569.19     90.23 o 
  10   2  21        8.83       92.92     52.85 o 
 -19   3  21        3.10        7.74     47.10 o 
 -17   3  21      124.03       92.82     51.26 o 
 -15   3  21      167.18      155.09     56.03 o 
 -13   3  21       69.83      115.55     63.07 o 
 -11   3  21      697.92      768.53     79.70 o 
  -9   3  21     1609.73     1654.46     71.80 o 
  -7   3  21       20.26        8.96     21.91 o 
  -5   3  21       10.57       22.13     22.95 o 
  -3   3  21       31.28       39.83     25.48 o 
  -1   3  21      558.76      559.93     68.92 o 
   1   3  21        1.98       59.64     33.00 o 
   3   3  21       75.54       50.57     38.14 o 
   5   3  21       42.08       83.34     41.19 o 
   7   3  21        0.32       49.49     48.29 o 
   9   3  21       61.67      140.95     61.63 o 
 -18   4  21        1.21       -8.65     40.33 o 
 -16   4  21       27.81       98.54     53.16 o 
 -14   4  21       21.00        4.36     37.87 o 
 -12   4  21        4.82       71.68     37.17 o 
 -10   4  21       38.09       59.55     34.89 o 
  -8   4  21      256.35      227.51     40.57 o 
  -6   4  21        2.15      -18.61     18.61 o 
  -4   4  21      186.88      207.54     36.39 o 
  -2   4  21      419.89      420.68     49.78 o 
   0   4  21       32.72       45.02     29.79 o 
   2   4  21       41.83       -0.86     35.97 o 
   4   4  21      177.93      147.28     47.98 o 
   6   4  21      134.12      154.12     51.37 o 
   8   4  21      229.97      478.77    105.40 o 
 -17   5  21       92.08       82.37     52.58 o 
 -15   5  21       17.03       -8.31     39.69 o 
 -13   5  21       59.62       21.26     33.59 o 
 -11   5  21      672.62      745.69     74.46 o 
  -9   5  21       68.61      109.86     40.24 o 
  -7   5  21      383.89      523.56    114.95 o 
  -5   5  21      542.02      624.74     58.10 o 
  -3   5  21      514.18      472.48     51.87 o 
  -1   5  21       46.62       67.94     30.89 o 
   1   5  21       35.62      101.13     33.93 o 
   3   5  21      317.64      419.90     66.48 o 
   5   5  21        0.85        7.84     38.56 o 
   7   5  21      147.45      162.24     63.54 o 
   9   5  21      228.08      320.12     77.17 o 
 -18   6  21       10.61       32.05     48.71 o 
 -16   6  21       40.10       -6.46     64.72 o 
 -14   6  21       45.78       95.32     42.06 o 
 -12   6  21       17.71       47.74     38.72 o 
 -10   6  21        0.28       16.55     31.30 o 
  -8   6  21      420.93      413.87     60.26 o 
  -6   6  21      337.54      412.65     60.30 o 
  -4   6  21      558.02      574.28     58.48 o 
  -2   6  21      620.74      686.55     64.16 o 
   0   6  21      369.75      433.83     53.99 o 
   2   6  21     1204.30     1324.09     89.59 o 
   4   6  21       51.89       71.88     35.30 o 
   6   6  21       14.57       12.97     29.87 o 
   8   6  21        0.25      -16.92     41.77 o 
 -17   7  21      227.77      323.38     76.75 o 
 -15   7  21       49.64       53.84     69.82 o 
 -13   7  21       32.74       31.54     35.41 o 
 -11   7  21      172.26      137.75     45.12 o 
  -9   7  21        0.28       23.01     48.02 o 
  -7   7  21      325.94      397.69     58.68 o 
  -5   7  21      308.07      354.39     88.31 o 
  -3   7  21      709.28      599.71     70.67 o 
  -1   7  21        4.48       37.00     36.94 o 
   1   7  21      152.89      168.87     54.79 o 
   3   7  21      118.90      169.43     41.58 o 
   5   7  21      302.46      352.15     54.97 o 
   7   7  21      427.81      584.42     66.58 o 
 -16   8  21        2.33      -14.79     39.91 o 
 -14   8  21      317.58      342.02     62.77 o 
 -12   8  21     1682.89     1765.60    119.07 o 
 -10   8  21      474.77      388.57     78.16 o 
  -8   8  21        0.21       42.91     48.55 o 
  -6   8  21      293.24      448.95     72.01 o 
  -4   8  21       22.93       46.66     38.49 o 
  -2   8  21      481.51      356.99     59.76 o 
   0   8  21     1406.64     1407.11    119.13 o 
   2   8  21      359.47      337.05     53.94 o 
   4   8  21       25.24       25.96     34.93 o 
   6   8  21        6.63       12.85     31.45 o 
   8   8  21      165.06      212.76     49.47 o 
 -15   9  21      360.81      426.10     66.94 o 
 -13   9  21        2.66      -22.57     36.44 o 
 -11   9  21      765.95      816.25     84.52 o 
  -9   9  21       61.32       95.59     52.34 o 
  -7   9  21     1373.38     1399.25    104.91 o 
  -5   9  21      307.85      425.77     64.17 o 
  -3   9  21      486.86      526.60     69.79 o 
  -1   9  21      189.42      251.30     47.86 o 
   1   9  21      888.98      888.06     76.49 o 
   3   9  21      633.07      689.45     70.04 o 
   5   9  21       28.69       58.30     37.40 o 
   7   9  21       55.69      106.14     41.32 o 
 -16  10  21      139.49      130.96     76.91 o 
 -14  10  21        2.70      -33.20     33.46 o 
 -12  10  21       13.27       62.52     47.49 o 
 -10  10  21      212.45      227.92    102.17 o 
  -8  10  21      441.20      404.83     82.81 o 
  -6  10  21      149.21      192.76     51.49 o 
  -4  10  21      468.46      414.64     67.40 o 
  -2  10  21      162.00      234.45     77.49 o 
   0  10  21      336.58      423.67     56.98 o 
   2  10  21      966.91      978.71     82.73 o 
   4  10  21       90.10       80.79     59.47 o 
   6  10  21     1096.88     1249.08     97.37 o 
 -15  11  21      224.26      289.05     61.75 o 
 -13  11  21       49.59        4.01     46.29 o 
 -11  11  21      127.50      135.63    123.35 o 
  -9  11  21      332.68      392.75     82.50 o 
  -7  11  21       92.46       65.61     74.67 o 
  -5  11  21      558.24      584.02     74.64 o 
  -3  11  21      190.32      194.64     55.60 o 
  -1  11  21      142.61      151.78     96.59 o 
   1  11  21      257.95      263.87     50.75 o 
   3  11  21      369.66      421.23     60.65 o 
   5  11  21       37.83       30.07     37.19 o 
 -14  12  21      332.21      376.59     69.08 o 
 -12  12  21       35.28       11.52     52.78 o 
 -10  12  21     1668.10     2099.49    287.18 o 
  -8  12  21      287.92      296.88     76.08 o 
  -6  12  21        0.66       13.78     62.24 o 
  -4  12  21      814.76      892.32    147.63 o 
  -2  12  21       17.00        0.95     43.24 o 
   0  12  21      808.41      767.13     89.60 o 
   2  12  21       49.50       78.83     40.98 o 
   4  12  21      159.47      291.19     52.76 o 
 -13  13  21       83.45       13.47     64.94 o 
 -11  13  21       60.36       -9.97     55.05 o 
  -9  13  21        2.70      106.22     61.07 o 
  -7  13  21        7.91       59.61     52.48 o 
  -5  13  21      575.74      544.57     78.30 o 
  -3  13  21     1191.78     1243.12    108.44 o 
  -1  13  21      647.51      657.60     86.22 o 
   1  13  21      870.56      983.33    145.56 o 
   3  13  21        0.08      -24.18     36.00 o 
 -10  14  21      326.76      174.74     75.09 o 
  -8  14  21      432.69      610.85    101.40 o 
  -6  14  21      515.14      595.85    101.26 o 
  -4  14  21      105.78      104.83     52.03 o 
  -2  14  21     1323.57     1379.00    119.92 o 
   0  14  21      462.43      513.04    137.70 o 
   2  14  21      899.74      921.86     97.41 o 
  -9  15  21      331.14      474.40    140.80 o 
  -7  15  21       70.26        8.24     60.62 o 
  -5  15  21      648.23      740.80    112.05 o 
  -3  15  21      182.33      240.56     63.88 o 
  -1  15  21      898.32      964.22    103.45 o 
 -10   0  22      887.31      691.42    119.74 o 
  -8   0  22       28.38        0.15     33.84 o 
  -6   0  22       44.54       32.91     43.42 o 
  -4   0  22      352.04      264.60     64.35 o 
  -2   0  22     3613.71     3576.49    176.37 o 
   0   0  22      161.76      146.43     74.10 o 
   2   0  22      441.71      557.11    201.06 o 
   4   0  22     1203.06     1093.68    164.21 o 
   6   0  22      243.99      266.79     98.61 o 
   8   0  22     2008.99     2044.54    235.28 o 
 -17   1  22      301.46      335.89     71.48 o 
 -15   1  22     1920.71     2745.79    211.92 o 
 -11   1  22       84.97       90.78     31.65 o 
  -9   1  22     2405.55     2345.71    105.77 o 
  -7   1  22       62.06       83.16     45.24 o 
  -5   1  22       40.59       64.34     30.46 o 
  -3   1  22      923.56      988.25     77.05 o 
  -1   1  22     1157.38     1105.58     83.23 o 
   1   1  22      237.20      317.83     51.31 o 
   3   1  22      164.69      181.68     67.74 o 
   5   1  22      547.92      744.03    100.22 o 
   7   1  22     1096.64     1158.23    312.35 o 
   9   1  22     1074.94     1230.28    132.10 o 
 -18   2  22       17.20       53.08     68.74 o 
 -16   2  22      649.24      731.41    121.35 o 
 -14   2  22     1091.84     1119.14    108.44 o 
 -12   2  22     1186.99     1366.68    129.86 o 
 -10   2  22      478.13      519.95     49.12 o 
  -8   2  22      179.80      128.76     36.20 o 
  -6   2  22      438.15      364.36     50.01 o 
  -4   2  22     1302.06     1374.46    117.30 o 
  -2   2  22        0.40      -19.93     19.93 o 
   0   2  22     2107.03     2213.64    118.60 o 
   2   2  22     1160.38     1078.69     97.67 o 
   4   2  22      670.28      768.69    119.67 o 
   6   2  22       32.96      103.18     55.60 o 
   8   2  22       99.29      115.93     60.87 o 
 -17   3  22      109.23      189.84     59.81 o 
 -15   3  22      228.62      247.59     64.65 o 
 -13   3  22     2931.84     3191.91    112.78 o 
 -11   3  22      412.45      415.21     51.22 o 
  -9   3  22      547.08      617.69     52.41 o 
  -7   3  22      245.41      254.20     37.97 o 
  -5   3  22       43.62       93.40     35.06 o 
  -3   3  22      241.03      278.78     47.39 o 
  -1   3  22       51.36       50.14     36.15 o 
   1   3  22     1560.12     1466.90    150.62 o 
   3   3  22      827.14      835.30     86.96 o 
   5   3  22       76.94      107.03     43.59 o 
   7   3  22      254.48      266.44     77.59 o 
 -18   4  22      549.72      641.61    111.52 o 
 -16   4  22       51.74        2.47     58.90 o 
 -14   4  22       32.94       85.88     61.22 o 
 -12   4  22     1017.81     1223.35     97.54 o 
 -10   4  22       19.02       16.55     28.96 o 
  -8   4  22      612.75      539.89     50.62 o 
  -6   4  22      750.53      744.42     58.61 o 
  -4   4  22      968.98     1022.29     75.80 o 
  -2   4  22      357.44      424.95     62.34 o 
   0   4  22       77.22      117.85     42.82 o 
   2   4  22      887.55      732.72     83.53 o 
   4   4  22      474.59      487.90     73.24 o 
   6   4  22      357.29      457.26     68.69 o 
   8   4  22       73.53      151.33     60.37 o 
 -17   5  22       32.75      132.38     58.31 o 
 -15   5  22      461.15      485.43     83.81 o 
 -13   5  22       29.60       27.50     34.12 o 
 -11   5  22      166.75      240.57     52.12 o 
  -9   5  22       19.35      106.04     39.13 o 
  -7   5  22      217.03      192.82     40.53 o 
  -5   5  22      653.44      496.07     56.29 o 
  -3   5  22       89.95      110.46     36.84 o 
  -1   5  22      638.11      744.16     67.91 o 
   1   5  22      313.59      387.50     63.85 o 
   3   5  22        4.45      -29.50     29.50 o 
   5   5  22       54.31       20.92     41.33 o 
   7   5  22      851.57     1009.59    126.41 o 
 -16   6  22      354.11      398.03     83.84 o 
 -14   6  22      389.92      481.16     69.56 o 
 -12   6  22       11.26       21.54     37.88 o 
 -10   6  22      732.13      803.41    100.58 o 
  -8   6  22      309.61      363.04     59.20 o 
  -6   6  22     8326.73     8553.65    252.21 o 
  -4   6  22      178.56      156.13     40.60 o 
  -2   6  22      794.61      814.77     69.62 o 
   0   6  22      908.57      952.42     77.41 o 
   2   6  22      107.07       81.12     36.39 o 
   4   6  22     1659.89     1825.38    129.61 o 
   6   6  22       37.11       75.99     51.65 o 
 -17   7  22       51.61       57.27     50.49 o 
 -15   7  22        7.99       -1.92     40.47 o 
 -13   7  22      250.08      291.25     58.13 o 
 -11   7  22      415.69      571.10     84.25 o 
  -9   7  22      672.63      598.75    134.46 o 
  -7   7  22        5.20        4.56     32.83 o 
  -5   7  22      213.15      193.39     50.71 o 
  -3   7  22        0.73        5.68     36.15 o 
  -1   7  22       69.90       28.77     33.85 o 
   1   7  22       88.54      136.42     41.74 o 
   3   7  22      124.25      153.30     42.88 o 
   5   7  22      234.66      360.24     75.75 o 
   7   7  22     1222.31     1284.02    112.32 o 
 -16   8  22       95.37       18.30     50.53 o 
 -14   8  22      106.40      129.39     50.67 o 
 -12   8  22      146.30      228.23     53.55 o 
 -10   8  22       40.36      -26.13     46.97 o 
  -8   8  22      254.31      269.79     70.16 o 
  -6   8  22       83.79      142.36     75.21 o 
  -4   8  22     1891.21     2151.97    151.14 o 
  -2   8  22      149.02      141.77     42.26 o 
   0   8  22      435.27      375.29     53.89 o 
   2   8  22       78.86      -26.13     50.60 o 
   4   8  22      308.54      354.93     55.31 o 
   6   8  22      134.67      217.42     47.54 o 
 -15   9  22      619.10      805.95     89.29 o 
 -13   9  22       87.16       73.57     68.53 o 
 -11   9  22      177.11      107.83     60.85 o 
  -9   9  22       36.38      -21.02     65.14 o 
  -7   9  22      142.32      102.13     54.75 o 
  -5   9  22      249.18      244.65     56.96 o 
  -3   9  22      488.96      406.16     65.97 o 
  -1   9  22      157.84      102.48     41.55 o 
   1   9  22       93.12      103.65     40.08 o 
   3   9  22       30.01       45.37     35.05 o 
   5   9  22      449.02      428.33     60.47 o 
 -14  10  22        0.14       -5.49     38.82 o 
 -12  10  22      196.27      185.63     70.43 o 
 -10  10  22       70.50       39.10     54.55 o 
  -8  10  22       41.48       18.55     53.01 o 
  -6  10  22      307.53      415.31     76.82 o 
  -4  10  22      149.82      168.32     52.17 o 
  -2  10  22       16.20       39.37     41.31 o 
   0  10  22       40.37       58.40     38.58 o 
   2  10  22      144.96      128.37     43.72 o 
   4  10  22      339.59      391.67     58.28 o 
 -13  11  22      185.21      256.55     76.36 o 
 -11  11  22      219.67      417.10     84.68 o 
  -9  11  22     1063.91      741.24    172.44 o 
  -7  11  22      175.46      217.22     67.14 o 
  -5  11  22       20.10       58.85     44.48 o 
  -3  11  22       25.47       72.51     47.24 o 
  -1  11  22      104.93       88.15     48.53 o 
   1  11  22        0.81       -9.51     33.96 o 
   3  11  22        0.31       13.44     34.68 o 
 -12  12  22      249.44      337.25     85.14 o 
 -10  12  22      550.99      569.51     97.86 o 
  -8  12  22      126.92      222.82    107.06 o 
  -6  12  22        6.32       -4.37     59.31 o 
  -4  12  22        3.36       -1.18     58.72 o 
  -2  12  22       12.14       45.02     60.89 o 
   0  12  22      277.72      339.65     58.26 o 
   2  12  22        6.05       -6.45     34.38 o 
 -11  13  22        3.02      -40.10     48.06 o 
  -9  13  22     1383.42     1489.37    148.43 o 
  -7  13  22      150.68      159.02     70.22 o 
  -5  13  22        5.23       73.63     57.74 o 
  -3  13  22       32.31       92.11     51.16 o 
  -1  13  22       12.61       40.28     46.10 o 
   1  13  22      422.60      517.23     68.16 o 
  -8  14  22       12.27       14.58     55.93 o 
  -6  14  22      121.61      106.66     66.80 o 
  -4  14  22       91.84       84.11     50.47 o 
  -2  14  22      122.51      227.48     64.50 o 
 -11   1  23      487.07      536.14     57.19 o 
  -9   1  23      623.99      797.10     68.17 o 
  -7   1  23     1006.21     1075.41     79.74 o 
  -5   1  23      789.34      766.09     69.64 o 
  -3   1  23       34.02       40.81     34.11 o 
  -1   1  23      666.24      602.16     65.63 o 
   1   1  23      601.35      461.65     69.51 o 
   3   1  23      233.02      265.00     59.30 o 
   5   1  23        0.50       32.52     43.74 o 
   7   1  23       11.06       47.66     74.55 o 
 -16   2  23      126.70      249.64     95.54 o 
 -12   2  23       14.46       29.78     39.70 o 
 -10   2  23      563.01      597.30     61.11 o 
  -8   2  23        2.83        2.45     27.78 o 
  -6   2  23        1.40       70.76     31.27 o 
  -4   2  23      162.06      222.29     44.32 o 
  -2   2  23        0.09       18.89     30.25 o 
   0   2  23       37.02       57.71     39.54 o 
   2   2  23     1644.46     1555.44    118.63 o 
   4   2  23      116.24      156.02     49.78 o 
   6   2  23        8.74       15.55     46.65 o 
 -17   3  23      376.47      374.42     77.77 o 
 -15   3  23       13.58       14.64     45.93 o 
 -13   3  23      112.21      249.91     45.71 o 
 -11   3  23     2216.21     2339.46    157.45 o 
  -9   3  23      674.03      847.84     82.16 o 
  -7   3  23       31.88       69.77     32.47 o 
  -5   3  23       41.48        5.25     30.44 o 
  -3   3  23       49.37       29.52     31.15 o 
  -1   3  23      285.41      422.81     74.43 o 
   1   3  23        0.89       61.42     38.67 o 
   3   3  23      685.68      780.51    102.06 o 
   5   3  23        0.25       62.62     43.23 o 
   7   3  23        0.64       66.29     53.57 o 
 -16   4  23        7.11       37.00     46.08 o 
 -14   4  23        9.09       32.12     47.35 o 
 -12   4  23        6.16        6.50     29.90 o 
 -10   4  23     6801.74     7059.23    230.25 o 
  -8   4  23     1879.33     1976.49    118.08 o 
  -6   4  23       97.74       87.85     34.51 o 
  -4   4  23      966.28      955.55    145.86 o 
  -2   4  23       91.13      141.06     48.08 o 
   0   4  23        9.09       22.27     36.38 o 
   2   4  23       31.46       12.51     35.87 o 
   4   4  23       12.55       16.27     40.22 o 
   6   4  23      849.51      988.35    115.33 o 
 -15   5  23      158.14      194.10     63.09 o 
 -13   5  23      485.09      632.00     79.54 o 
 -11   5  23      137.82      179.91     78.26 o 
  -9   5  23     2890.23     3197.88    153.83 o 
  -7   5  23       32.00       20.10     30.94 o 
  -5   5  23      161.61      160.23     39.54 o 
  -3   5  23      423.37      500.20     58.87 o 
  -1   5  23      548.00      590.79     76.36 o 
   1   5  23      259.74      273.67     60.52 o 
   3   5  23       53.69       55.85     42.96 o 
   5   5  23      324.94      411.79     69.17 o 
 -16   6  23      455.79      385.69     76.39 o 
 -14   6  23      196.78      178.06     51.61 o 
 -12   6  23       58.38       51.92     42.41 o 
 -10   6  23      714.97      767.96    110.26 o 
  -8   6  23      647.31      816.38     82.92 o 
  -6   6  23      609.34      658.83     65.80 o 
  -4   6  23       14.61       16.57     30.75 o 
  -2   6  23      126.60      141.67     39.21 o 
   0   6  23      186.31      178.15     43.18 o 
   2   6  23       83.42       80.34     44.96 o 
   4   6  23        0.47        2.40     41.67 o 
   6   6  23      164.37      152.33     52.81 o 
 -15   7  23       17.53       37.62     50.74 o 
 -13   7  23     1733.81     1866.97    129.56 o 
 -11   7  23      232.27      313.32    139.83 o 
  -9   7  23      281.18      261.74     70.91 o 
  -7   7  23        5.99       54.47     40.43 o 
  -5   7  23      806.43      854.43     74.25 o 
  -3   7  23     2990.61     2886.56    122.24 o 
  -1   7  23       39.73       48.88     31.71 o 
   1   7  23       10.21       68.46     37.08 o 
   3   7  23       30.09      109.72     39.33 o 
   5   7  23       41.04      118.12     50.13 o 
 -14   8  23       20.60       92.40     87.27 o 
 -12   8  23      933.96     1201.84    129.44 o 
 -10   8  23        0.46       30.37     52.32 o 
  -8   8  23      391.16      339.53     77.04 o 
  -6   8  23      488.04      498.69     91.52 o 
  -4   8  23      926.31      783.12     73.94 o 
  -2   8  23       53.95      109.45     38.64 o 
   0   8  23       87.15      121.91     42.02 o 
   2   8  23      566.91      690.03     72.88 o 
   4   8  23      666.10      714.52     80.74 o 
 -13   9  23        0.16      -28.94     49.02 o 
 -11   9  23      143.85      144.12     64.05 o 
  -9   9  23        0.05       -7.11     44.94 o 
  -7   9  23      283.20      410.22     71.78 o 
  -5   9  23        1.30       16.19     38.07 o 
  -3   9  23      135.88      158.84     40.95 o 
  -1   9  23      273.10      365.63     56.87 o 
   1   9  23       79.60       99.02     41.18 o 
   3   9  23      846.25      877.00     81.34 o 
 -12  10  23      599.65      482.22    103.31 o 
 -10  10  23       78.14       95.09     60.89 o 
  -8  10  23      184.17      215.63     69.55 o 
  -6  10  23       37.80       91.46     45.89 o 
  -4  10  23      460.29      633.99     91.56 o 
  -2  10  23       56.45       48.63     36.79 o 
   0  10  23      150.41      207.19     45.39 o 
   2  10  23       12.26       38.70     37.97 o 
 -11  11  23      200.37      152.92     70.87 o 
  -9  11  23      326.97      332.24     80.78 o 
  -7  11  23      110.36      204.45     71.34 o 
  -5  11  23       19.92       19.34     62.63 o 
  -3  11  23       33.12      131.03     51.76 o 
  -1  11  23      459.96      570.19     69.09 o 
   1  11  23      201.60      167.13     47.89 o 
 -10  12  23       62.99       66.69     59.51 o 
  -8  12  23       33.48       46.50     55.82 o 
  -6  12  23       28.34       97.22     58.99 o 
  -4  12  23        0.74       38.64     47.79 o 
  -2  12  23       33.96       75.98     47.44 o 
   0  12  23     1038.66     1253.80     98.70 o 
  -7  13  23       60.00       37.42     58.21 o 
  -5  13  23       26.75      -46.20     46.20 o 
  -3  13  23       41.29       44.96     47.42 o 
 -10   0  24      280.58      223.99     62.53 o 
  -8   0  24        7.15       12.26     40.40 o 
  -6   0  24     2009.64     1826.13    151.39 o 
  -4   0  24     3152.66     3643.68    584.69 o 
  -2   0  24        7.73       97.34     52.20 o 
   0   0  24      484.33      637.28     99.92 o 
   2   0  24      110.19      368.15    109.49 o 
   4   0  24       95.06      159.49     81.61 o 
   6   0  24     1886.64     2210.68    252.05 o 
 -11   1  24     1188.52     1259.36     87.62 o 
  -9   1  24       41.19       15.95     31.49 o 
  -7   1  24      329.32      343.61     50.91 o 
  -5   1  24      624.15      661.35     67.88 o 
  -3   1  24       43.92       47.64     35.40 o 
  -1   1  24        0.02       15.51     32.88 o 
   1   1  24      698.75      687.56     84.70 o
[truncated: 10,752 more chars]
